# Supplementary material for: 3,3′-Bis(4-fluoro­benz­yl)-1,1′-ethyl­enediimidazolium tribromidocuprate(I)
Source: Acta Crystallogr Sect E Struct Rep Online. 2008 Jul 16;64(Pt 8):m1028. doi: 10.1107/S1600536808021521 (PMC2961950; doi:10.1107/S1600536808021521)
Supplement: Supplementary file 1 [file e-64-m1028-sup1.cif]

##############################################################################
###                                                                        ###
###        Electronic paper (Acta Crystallographica Section E)             ###
###                                                                        ###
##############################################################################
#                                                                            #
# This CIF contains the data in a paper accepted for publication in Acta     #
# Crystallographica Section E. It conforms to the requirements of Notes      #
# for Authors for Section E, and has been peer reviewed under the auspices   #
# of the IUCr Commission on Journals.                                        #
#                                                                            #
# Full details of the Crystallographic Information File format               #
# are given in the paper "The Crystallographic Information File (CIF):       #
# a New Standard Archive File for Crystallography" by S. R. Hall, F. H.      #
# Allen and I. D. Brown [Acta Cryst. (1991), A47, 655-685].                  #
#                                                                            #
# The current version of the core CIF dictionary is obtainable from          #
# ftp://ftp.iucr.org/pub/cif_core.dic. The current version number is 2.4.    #
#                                                                            #
# Software is freely available for graphical display of the structure(s) in  #
# this CIF.  For information consult the CIF home page http://www.iucr.org/  #
# cif/home.html                                                              #
#                                                                            #
# This file may be used for bona fide research purposes within the           #
# scientific community so long as proper attribution is given to the journal # 
# article from which it was obtained.                                        #
#                                                                            #
##############################################################################
                                             
data_I
_audit_creation_method     SHELXL-97
_chemical_name_systematic
;
3,3'-Bis(4-fluorobenzyl)-1,1'-ethylenediimidazolium tribromidocuprate(I)
;
_chemical_name_common     ?
_chemical_formula_moiety     'C22 H22 F2 N4 2+, Br3 Cu 2-'
_chemical_formula_sum     'C22 H22 Br3 Cu F2 N4'
_chemical_formula_iupac     '(C22 H22 F2 N4) [Cu Br3]'
_chemical_formula_weight     683.71
_chemical_melting_point     ?
_symmetry_cell_setting     monoclinic
_symmetry_space_group_name_H-M     'C 2/c'
_symmetry_space_group_name_Hall     '-C 2yc'
loop_
    _symmetry_equiv_pos_as_xyz
    'x, y, z'
    '-x, y, -z+1/2'
    'x+1/2, y+1/2, z'
    '-x+1/2, y+1/2, -z+1/2'
    '-x, -y, -z'
    'x, -y, z-1/2'
    '-x+1/2, -y+1/2, -z'
    'x+1/2, -y+1/2, z-1/2'
_cell_length_a     15.4994(11)
_cell_length_b     11.0825(8)
_cell_length_c     15.4464(12)
_cell_angle_alpha     90.00
_cell_angle_beta     117.582(4)
_cell_angle_gamma     90.00
_cell_volume     2351.7(3)
_cell_formula_units_Z     4
_cell_measurement_reflns_used     3837
_cell_measurement_theta_min     2.4
_cell_measurement_theta_max     27.1
_cell_measurement_temperature     150(2)
_exptl_crystal_description     prism
_exptl_crystal_colour     colorless
_exptl_crystal_size_max     0.30
_exptl_crystal_size_mid     0.21
_exptl_crystal_size_min     0.19
_exptl_crystal_density_diffrn     1.931
_exptl_crystal_density_meas     ?
_exptl_crystal_density_method     'not measured'
_exptl_crystal_F_000     1336
_exptl_absorpt_coefficient_mu     6.060
_exptl_absorpt_correction_type     multi-scan
_exptl_absorpt_process_details     '(SADABS; Sheldrick, 2001)'
_exptl_absorpt_correction_T_min     0.2135
_exptl_absorpt_correction_T_max     0.3177
_exptl_special_details
;
;
_diffrn_ambient_temperature     150(2)
_diffrn_radiation_type     MoK\a
_diffrn_radiation_wavelength     0.71073
_diffrn_radiation_monochromator     graphite
_diffrn_measurement_device_type     'Bruker SMART 1000'
_diffrn_measurement_method     \w
_diffrn_detector_area_resol_mean     8.3
_diffrn_reflns_number     11647
_diffrn_reflns_av_R_equivalents     0.0227
_diffrn_reflns_av_sigmaI/netI     0.0204
_diffrn_reflns_theta_min     2.36
_diffrn_reflns_theta_max     27.50
_diffrn_reflns_theta_full     27.50
_diffrn_measured_fraction_theta_max     0.993
_diffrn_measured_fraction_theta_full     0.993
_diffrn_reflns_limit_h_min     -20
_diffrn_reflns_limit_h_max     20
_diffrn_reflns_limit_k_min     -14
_diffrn_reflns_limit_k_max     14
_diffrn_reflns_limit_l_min     -20
_diffrn_reflns_limit_l_max     20
_diffrn_standards_number     ?
_diffrn_standards_interval_count     ?
_diffrn_standards_interval_time     ?
_diffrn_standards_decay_%     ?
_refine_special_details
;
Refinement of <i>F</i>^2^ against ALL reflections. The weighted <i>R</i>-factor
<i>wR</i> and goodness of fit <i>S</i> are based on <i>F</i>^2^, conventional
<i>R</i>-factors <i>R</i> are based on <i>F</i>, with <i>F</i> set to zero for
negative <i>F</i>^2^. The threshold expression of <i>F</i>^2^ >
\s(<i>F</i>^2^) is used only for calculating <i>R</i>-factors(gt) <i>etc</i>.
and is not relevant to the choice of reflections for refinement.
<i>R</i>-factors based on <i>F</i>^2^ are statistically about twice as large
as those based on <i>F</i>, and <i>R</i>- factors based on ALL data will be
even larger.
;
_reflns_number_total     2686
_reflns_number_gt     2242
_reflns_threshold_expression     I>2\s(I)
_refine_ls_structure_factor_coef     Fsqd
_refine_ls_matrix_type     full
_refine_ls_R_factor_all     0.0425
_refine_ls_R_factor_gt     0.0316
_refine_ls_wR_factor_gt     0.0839
_refine_ls_wR_factor_ref     0.0913
_refine_ls_goodness_of_fit_ref     1.034
_refine_ls_restrained_S_all     1.034
_refine_ls_number_reflns     2686
_refine_ls_number_parameters     146
_refine_ls_number_restraints     0
_refine_ls_hydrogen_treatment     constr
_refine_ls_weighting_scheme     calc
_refine_ls_weighting_details
         'calc w=1/[\s^2^(Fo^2^)+(0.0522P)^2^+7.4402P] where P=(Fo^2^+2Fc^2^)/3'
_atom_sites_solution_hydrogens     geom
_atom_sites_solution_primary     direct
_atom_sites_solution_secondary     difmap
_refine_ls_shift/su_max     0.000
_refine_ls_shift/su_mean     0.000
_refine_diff_density_max     1.508
_refine_diff_density_min     -0.735
_refine_ls_extinction_method     none
_refine_ls_extinction_coef     ?
loop_
    _atom_type_symbol
    _atom_type_description
    _atom_type_scat_dispersion_real
    _atom_type_scat_dispersion_imag
    _atom_type_scat_source
    C C 0.0033 0.0016 'International Tables Vol C Tables 4.2.6.8 and 6.1.1.4'
    H H 0.0000 0.0000 'International Tables Vol C Tables 4.2.6.8 and 6.1.1.4'
    N N 0.0061 0.0033 'International Tables Vol C Tables 4.2.6.8 and 6.1.1.4'
    F F 0.0171 0.0103 'International Tables Vol C Tables 4.2.6.8 and 6.1.1.4'
    Cu Cu 0.3201 1.2651 'International Tables Vol C Tables 4.2.6.8 and 6.1.1.4'
    Br Br -0.2901 2.4595 'International Tables Vol C Tables 4.2.6.8 and 6.1.1.4'
_computing_data_collection     'SMART (Bruker, 2001)'
_computing_cell_refinement     'SAINT (Bruker, 2001)'
_computing_data_reduction     'SAINT (Bruker, 2001)'
_computing_structure_solution     'SHELXTL (Sheldrick, 2008)'
_computing_structure_refinement     'SHELXTL (Sheldrick, 2008)'
_computing_molecular_graphics     'SHELXTL (Sheldrick, 2008)'
_computing_publication_material     'SHELXTL (Sheldrick, 2008)'
loop_
    _atom_site_type_symbol
    _atom_site_label
    _atom_site_fract_x
    _atom_site_fract_y
    _atom_site_fract_z
    _atom_site_U_iso_or_equiv
    _atom_site_adp_type
    _atom_site_calc_flag
    _atom_site_refinement_flags
    _atom_site_occupancy
    _atom_site_disorder_assembly
    _atom_site_disorder_group
    Cu Cu1 0.5000 0.18316(6) 0.2500 0.03387(17) Uani d S 1 . .
    Br Br1 0.48562(2) 0.06476(3) 0.11487(2) 0.02810(12) Uani d . 1 . .
    Br Br2 0.5000 0.39352(5) 0.2500 0.03037(14) Uani d S 1 . .
    F F1 0.8176(2) 0.0493(2) 0.03890(16) 0.0474(6) Uani d . 1 . .
    N N1 0.71155(19) 0.6850(2) 0.08805(18) 0.0213(6) Uani d . 1 . .
    N N2 0.7085(2) 0.5320(2) 0.17325(18) 0.0213(5) Uani d . 1 . .
    C C1 0.7483(2) 0.7770(3) 0.0448(2) 0.0224(6) Uani d . 1 . .
    H H1A 0.8143 0.8030 0.0933 0.027 Uiso calc R 1 . .
    H H1B 0.7050 0.8484 0.0254 0.027 Uiso calc R 1 . .
    C C2 0.7660(2) 0.6007(3) 0.1510(2) 0.0241(7) Uani d . 1 . .
    H H2A 0.8343 0.5911 0.1759 0.029 Uiso calc R 1 . .
    C C3 0.6162(2) 0.6686(3) 0.0690(3) 0.0286(7) Uani d . 1 . .
    H H3A 0.5618 0.7158 0.0264 0.034 Uiso calc R 1 . .
    C C4 0.6148(3) 0.5730(3) 0.1223(3) 0.0287(7) Uani d . 1 . .
    H H4A 0.5591 0.5401 0.1241 0.034 Uiso calc R 1 . .
    C C5 0.7439(3) 0.4259(3) 0.2389(2) 0.0254(7) Uani d . 1 . .
    H H5A 0.6941 0.4014 0.2586 0.030 Uiso calc R 1 . .
    H H5B 0.8039 0.4478 0.2986 0.030 Uiso calc R 1 . .
    C C6 0.7651(2) 0.3216(3) 0.1889(2) 0.0229(7) Uani d . 1 . .
    C C7 0.6915(3) 0.2417(3) 0.1315(2) 0.0290(7) Uani d . 1 . .
    H H7A 0.6286 0.2509 0.1268 0.035 Uiso calc R 1 . .
    C C8 0.7084(3) 0.1489(3) 0.0809(3) 0.0355(9) Uani d . 1 . .
    H H8A 0.6581 0.0945 0.0416 0.043 Uiso calc R 1 . .
    C C9 0.8001(3) 0.1388(3) 0.0898(2) 0.0325(8) Uani d . 1 . .
    C C10 0.8756(3) 0.2142(3) 0.1463(3) 0.0324(8) Uani d . 1 . .
    H H10A 0.9386 0.2033 0.1513 0.039 Uiso calc R 1 . .
    C C11 0.8573(2) 0.3071(3) 0.1961(2) 0.0268(7) Uani d . 1 . .
    H H11A 0.9082 0.3610 0.2352 0.032 Uiso calc R 1 . .
loop_
    _atom_site_aniso_label
    _atom_site_aniso_U_11
    _atom_site_aniso_U_22
    _atom_site_aniso_U_33
    _atom_site_aniso_U_12
    _atom_site_aniso_U_13
    _atom_site_aniso_U_23
    Cu1 0.0247(3) 0.0338(4) 0.0381(3) 0.000 0.0102(3) 0.000
    Br1 0.02629(19) 0.0309(2) 0.02709(18) -0.00222(13) 0.01230(14) -0.00081(13)
    Br2 0.0272(2) 0.0304(3) 0.0374(3) 0.000 0.0182(2) 0.000
    F1 0.0816(19) 0.0265(12) 0.0329(11) 0.0060(11) 0.0254(12) -0.0055(9)
    N1 0.0236(13) 0.0230(14) 0.0183(12) -0.0005(11) 0.0107(10) 0.0001(10)
    N2 0.0242(13) 0.0216(13) 0.0204(12) 0.0010(11) 0.0123(10) 0.0022(10)
    C1 0.0282(16) 0.0202(16) 0.0216(14) -0.0029(13) 0.0138(12) 0.0006(12)
    C2 0.0242(16) 0.0266(17) 0.0220(15) 0.0003(13) 0.0112(12) 0.0039(12)
    C3 0.0228(16) 0.0292(18) 0.0350(18) 0.0036(14) 0.0144(14) 0.0086(14)
    C4 0.0233(16) 0.0311(18) 0.0371(18) 0.0013(14) 0.0185(14) 0.0046(15)
    C5 0.0322(18) 0.0232(17) 0.0238(15) 0.0011(14) 0.0156(14) 0.0059(13)
    C6 0.0271(16) 0.0210(16) 0.0208(14) -0.0014(13) 0.0112(12) 0.0042(12)
    C7 0.0268(17) 0.0274(18) 0.0300(17) -0.0066(14) 0.0107(13) 0.0044(14)
    C8 0.044(2) 0.0245(18) 0.0269(17) -0.0103(16) 0.0068(15) 0.0037(14)
    C9 0.055(2) 0.0176(16) 0.0223(15) 0.0036(16) 0.0151(15) 0.0021(13)
    C10 0.0349(19) 0.031(2) 0.0313(17) 0.0040(15) 0.0155(15) -0.0002(15)
    C11 0.0260(17) 0.0248(17) 0.0259(15) -0.0017(13) 0.0089(13) -0.0024(13)
_geom_special_details
;
All e.s.d.'s (except the e.s.d. in the dihedral angle between two l.s. planes)
are estimated using the full covariance matrix. The cell e.s.d.'s are taken
into account individually in the estimation of e.s.d.'s in distances, angles
and torsion angles; correlations between e.s.d.'s in cell parameters are only
used when they are defined by crystal symmetry. An approximate (isotropic)
treatment of cell e.s.d.'s is used for estimating e.s.d.'s involving l.s.
planes.
;
loop_
    _geom_bond_atom_site_label_1
    _geom_bond_atom_site_label_2
    _geom_bond_site_symmetry_2
    _geom_bond_distance
    _geom_bond_publ_flag
    Cu1 Br2 . 2.3314(9) yes
    Cu1 Br1 . 2.3869(5) yes
    Cu1 Br1 2_655 2.3869(5) ?
    F1 C9 . 1.368(4) ?
    N1 C2 . 1.331(4) ?
    N1 C3 . 1.379(4) ?
    N1 C1 . 1.470(4) ?
    N2 C2 . 1.333(4) ?
    N2 C4 . 1.370(4) ?
    N2 C5 . 1.482(4) ?
    C1 C1 7_665 1.532(6) ?
    C1 H1A . 0.990 ?
    C1 H1B . 0.990 ?
    C2 H2A . 0.950 ?
    C3 C4 . 1.349(5) ?
    C3 H3A . 0.950 ?
    C4 H4A . 0.950 ?
    C5 C6 . 1.508(5) ?
    C5 H5A . 0.990 ?
    C5 H5B . 0.990 ?
    C6 C7 . 1.390(5) ?
    C6 C11 . 1.391(5) ?
    C7 C8 . 1.388(6) ?
    C7 H7A . 0.950 ?
    C8 C9 . 1.369(6) ?
    C8 H8A . 0.950 ?
    C9 C10 . 1.373(5) ?
    C10 C11 . 1.390(5) ?
    C10 H10A . 0.950 ?
    C11 H11A . 0.950 ?
loop_
    _geom_angle_atom_site_label_1
    _geom_angle_atom_site_label_2
    _geom_angle_atom_site_label_3
    _geom_angle_site_symmetry_1
    _geom_angle_site_symmetry_3
    _geom_angle
    _geom_angle_publ_flag
    Br2 Cu1 Br1 . . 123.349(16) yes
    Br2 Cu1 Br1 . 2_655 123.349(16) ?
    Br1 Cu1 Br1 . 2_655 113.30(3) yes
    C2 N1 C3 . . 108.6(3) ?
    C2 N1 C1 . . 124.8(3) ?
    C3 N1 C1 . . 126.6(3) ?
    C2 N2 C4 . . 108.7(3) ?
    C2 N2 C5 . . 123.3(3) ?
    C4 N2 C5 . . 127.9(3) ?
    N1 C1 C1 . 7_665 108.8(3) ?
    N1 C1 H1A . . 109.9 ?
    C1 C1 H1A 7_665 . 109.9 ?
    N1 C1 H1B . . 109.9 ?
    C1 C1 H1B 7_665 . 109.9 ?
    H1A C1 H1B . . 108.3 ?
    N1 C2 N2 . . 108.4(3) ?
    N1 C2 H2A . . 125.8 ?
    N2 C2 H2A . . 125.8 ?
    C4 C3 N1 . . 107.0(3) ?
    C4 C3 H3A . . 126.5 ?
    N1 C3 H3A . . 126.5 ?
    C3 C4 N2 . . 107.4(3) ?
    C3 C4 H4A . . 126.3 ?
    N2 C4 H4A . . 126.3 ?
    N2 C5 C6 . . 110.9(3) ?
    N2 C5 H5A . . 109.5 ?
    C6 C5 H5A . . 109.5 ?
    N2 C5 H5B . . 109.5 ?
    C6 C5 H5B . . 109.5 ?
    H5A C5 H5B . . 108.0 ?
    C7 C6 C11 . . 119.1(3) ?
    C7 C6 C5 . . 120.4(3) ?
    C11 C6 C5 . . 120.5(3) ?
    C8 C7 C6 . . 121.2(3) ?
    C8 C7 H7A . . 119.4 ?
    C6 C7 H7A . . 119.4 ?
    C9 C8 C7 . . 117.5(3) ?
    C9 C8 H8A . . 121.2 ?
    C7 C8 H8A . . 121.2 ?
    F1 C9 C8 . . 118.3(3) ?
    F1 C9 C10 . . 118.0(4) ?
    C8 C9 C10 . . 123.6(4) ?
    C9 C10 C11 . . 118.0(4) ?
    C9 C10 H10A . . 121.0 ?
    C11 C10 H10A . . 121.0 ?
    C10 C11 C6 . . 120.5(3) ?
    C10 C11 H11A . . 119.8 ?
    C6 C11 H11A . . 119.8 ?
data_global
_journal_date_recd_electronic     2008-07-08
_journal_date_accepted     2008-07-11
_journal_name_full     'Acta Crystallographica, Section E'
_journal_year     2008
_journal_volume     64
_journal_issue      8
_journal_page_first     m1028
_journal_page_last     m1028
_journal_paper_category     QM
_journal_coeditor_code     CF2209
_publ_contact_author_name     'Hon Man Lee'
_publ_contact_author_address
;
National Changhua University of Education
Department of Chemistry
Changhua 50058
Taiwan
;
_publ_contact_author_email     leehm@cc.ncue.edu.tw
_publ_contact_author_fax     '886-4-7211190'
_publ_contact_author_phone     '886-4-7232105 ext.3523'
_publ_section_title
;
3,3'-Bis(4-fluorobenzyl)-1,1'-ethylenediimidazolium tribromidocuprate(I)
;
loop_
    _publ_author_name
    _publ_author_footnote
    _publ_author_address
    'Lee, Hon Man' .
;
National Changhua University of Education
Department of Chemistry
Changhua 50058
Taiwan
;
    'Lu, Chi-Ying' .
;
National Changhua University of Education
Department of Chemistry
Changhua 50058
Taiwan
;
    'Cheng, Pi-Yun' .
;
National Changhua University of Education
Department of Chemistry
Changhua 50058
Taiwan
;
