# Supplementary material for: 3,3′-Bis(4-fluoro­benz­yl)-1,1′-ethyl­enediimidazolium tribromidocuprate(I)
Source: Acta Crystallogr Sect E Struct Rep Online. 2008 Jul 16;64(Pt 8):m1028. doi: 10.1107/S1600536808021521 (PMC2961950; doi:10.1107/S1600536808021521)
Supplement: Supplementary file 2 [file e-64-m1028-Isup2.hkl]

# 
# h,k,l, Fc-squared, Fo-squared, sigma(Fo-squared) and status flag 
# 
data_I
_shelx_title ' hml010a in C2/c      lcy229' 
_shelx_refln_list_code          4 
_shelx_F_calc_maximum      486.38 
_exptl_crystal_F_000      1336.00 
_reflns_d_resolution_high  0.7696 
 
loop_ 
 _symmetry_equiv_pos_as_xyz 
 'x, y, z' 
 '-x, y, -z+1/2' 
 'x+1/2, y+1/2, z' 
 '-x+1/2, y+1/2, -z+1/2' 
 '-x, -y, -z' 
 'x, -y, z-1/2' 
 '-x+1/2, -y+1/2, -z' 
 'x+1/2, -y+1/2, z-1/2' 
 
_cell_length_a    15.4994 
_cell_length_b    11.0825 
_cell_length_c    15.4464 
_cell_angle_alpha  90.000 
_cell_angle_beta  117.582 
_cell_angle_gamma  90.000 
 
_shelx_F_squared_multiplier     1.000 
 
loop_ 
 _refln_index_h 
 _refln_index_k 
 _refln_index_l 
 _refln_F_squared_calc 
 _refln_F_squared_meas 
 _refln_F_squared_sigma 
 _refln_observed_status 
   2   0   0     7787.51     9057.65     99.18 o 
   4   0   0   236565.72   252753.02   1702.41 o 
   6   0   0    95949.33    95823.09    694.49 o 
   8   0   0    86220.22    92546.94    696.54 o 
  10   0   0    53896.57    55316.89    472.31 o 
  12   0   0    11498.37    12670.56    189.64 o 
  14   0   0     9024.59    10232.39    186.05 o 
  16   0   0     7090.41     8091.25    244.74 o 
   1   1   0    10190.29    11595.50     68.17 o 
   3   1   0    67702.52    74299.15    345.71 o 
   5   1   0     9463.13     8984.35     72.78 o 
   7   1   0    13611.81    13877.59    106.35 o 
   9   1   0     1883.98     1753.66     47.15 o 
  11   1   0      369.70      366.21     35.62 o 
  13   1   0     1971.69     1982.00     65.35 o 
  15   1   0      176.41       96.87     44.85 o 
  17   1   0      105.32       89.69    118.65 o 
   0   2   0     1502.78     1671.14     44.85 o 
   2   2   0    22466.66    25441.57    133.26 o 
   4   2   0    14576.70    15158.18     88.93 o 
   6   2   0     9002.30     9116.33     75.34 o 
   8   2   0      445.26      405.93     25.88 o 
  10   2   0     2056.22     2217.26     56.89 o 
  12   2   0      743.63      617.87     44.08 o 
  14   2   0        9.76       69.19     39.21 o 
  16   2   0      192.86      208.09     81.49 o 
   1   3   0      989.55     1275.46     26.65 o 
   3   3   0     4542.38     5562.36     51.00 o 
   5   3   0     1290.33     1055.07     27.42 o 
   7   3   0     1066.32     1716.25     41.00 o 
   9   3   0      175.44      269.34     29.98 o 
  11   3   0      157.58      178.36     36.90 o 
  13   3   0      612.92      597.11     51.51 o 
  15   3   0        3.11      -49.20     69.96 o 
  17   3   0        4.75       22.30     99.69 o 
   0   4   0    13690.00    14084.40    138.13 o 
   2   4   0    10052.60    10500.71     87.64 o 
   4   4   0    13720.16    13527.53     95.59 o 
   6   4   0     4178.59     3715.42     52.28 o 
   8   4   0     7369.46     7260.42     85.34 o 
  10   4   0     3606.73     3359.20     74.32 o 
  12   4   0     1995.46     2117.82     83.29 o 
  14   4   0     1351.50     1191.92    116.60 o 
  16   4   0      287.61      263.70    104.81 o 
   1   5   0     3745.12     3119.08     48.69 o 
   3   5   0     7902.62     7717.09     79.70 o 
   5   5   0     3341.84     3320.50     49.46 o 
   7   5   0     9048.63     9119.41     96.10 o 
   9   5   0     2164.37     2164.98     62.27 o 
  11   5   0     4089.13     3982.20    111.22 o 
  13   5   0     3490.81     3329.73    159.40 o 
  15   5   0     1779.49     1622.45    140.44 o 
   0   6   0    14927.41    15495.18    238.33 o 
   2   6   0    13922.15    14164.87    121.73 o 
   4   6   0    11322.27    10827.20    104.81 o 
   6   6   0     6042.46     5781.99     79.19 o 
   8   6   0     6050.98     6250.20     95.85 o 
  10   6   0      661.44      538.17     48.95 o 
  12   6   0     2820.05     2557.59    143.51 o 
  14   6   0      181.34      178.62     97.38 o 
  16   6   0      364.28      437.20    114.81 o 
   1   7   0    16205.54    16399.56    165.29 o 
   3   7   0    23040.93    23309.40    177.85 o 
   5   7   0    15808.01    15856.52    141.21 o 
   7   7   0     9228.24     9816.21    111.48 o 
   9   7   0     3280.75     3222.61     78.42 o 
  11   7   0     2441.39     2613.97    141.46 o 
  13   7   0     1108.74      779.06    113.02 o 
  15   7   0      226.01      219.62    108.40 o 
   0   8   0    39587.71    40893.18    413.37 o 
   2   8   0    12172.87    11777.96    145.31 o 
   4   8   0    11165.93    11146.51    138.13 o 
   6   8   0     8648.68     8964.36    109.94 o 
   8   8   0    10791.50    10850.01    137.11 o 
  10   8   0     1919.37     1974.31    129.42 o 
  12   8   0      925.51      949.23    116.35 o 
  14   8   0      424.80      337.77    114.81 o 
   1   9   0    25143.11    25230.92    219.88 o 
   3   9   0    35672.78    35384.12    294.97 o 
   5   9   0    17840.98    17432.07    186.82 o 
   7   9   0    17691.77    17436.94    187.08 o 
   9   9   0     8479.97     8445.93    231.67 o 
  11   9   0     5242.65     5007.79    192.46 o 
  13   9   0     3749.01     3876.61    194.25 o 
   0  10   0      208.37      198.10     62.79 o 
   2  10   0      391.56      325.21     51.25 o 
   4  10   0       26.82       13.07     43.31 o 
   6  10   0       68.25       67.91     43.31 o 
   8  10   0     1960.86     2028.13    143.26 o 
  10  10   0      198.23      -72.01    132.24 o 
  12  10   0      448.84      490.50    165.55 o 
   1  11   0        6.17        5.38     43.31 o 
   3  11   0      618.76      675.27     62.02 o 
   5  11   0       25.33       27.16     47.67 o 
   7  11   0       23.40       13.58     69.45 o 
   9  11   0       88.83      141.46    101.48 o 
  11  11   0       51.04       21.01    148.38 o 
   0  12   0      160.39      152.23     74.83 o 
   2  12   0      190.40      143.26     52.02 o 
   4  12   0      181.58      174.52     56.89 o 
   6  12   0       16.29      -76.11     76.11 o 
   8  12   0      284.68      251.40    116.86 o 
   1  13   0     1163.03     1099.66     75.09 o 
   3  13   0      780.93      698.60     86.36 o 
   5  13   0     3201.72     3425.83    160.43 o 
   7  13   0       31.61      -40.23     85.34 o 
   0  14   0        7.94      -33.57     84.06 o 
   2  14   0       43.56      -27.93     75.86 o 
   4  14   0       59.21       59.71     92.51 o 
 -17   1   1     2553.09     2755.43    187.33 o 
 -15   1   1     4586.67     4994.47    125.83 o 
 -13   1   1    12321.03    13365.82    140.69 o 
 -11   1   1    24002.35    24072.83    184.77 o 
  -9   1   1    25824.90    25518.96    178.62 o 
  -7   1   1    15794.77    13961.91     90.72 o 
  -5   1   1   106845.43   113742.60    525.36 o 
  -3   1   1    92911.27   101737.32    501.27 o 
  -1   1   1    32320.62    34887.98    225.52 o 
   1   1   1    31132.94    35186.54    170.16 o 
   3   1   1    69404.98    74225.09    329.05 o 
   5   1   1    21106.23    20541.15    124.55 o 
   7   1   1    24178.19    24748.10    172.98 o 
   9   1   1     2197.16     2210.59     56.12 o 
  11   1   1     8078.68     8799.32    109.94 o 
  13   1   1     1250.51     1349.27     59.20 o 
  15   1   1      836.26      908.74     61.51 o 
  17   1   1      623.74      725.25     86.62 o 
 -18   2   1     1099.31     1256.75    239.61 o 
 -16   2   1      524.13      412.85     84.57 o 
 -14   2   1     2945.04     3077.56    123.01 o 
 -12   2   1      581.78      603.77     42.03 o 
 -10   2   1     7244.21     6486.73     84.83 o 
  -8   2   1     9011.75     8497.18     78.16 o 
  -6   2   1    17270.15    15777.59    111.99 o 
  -4   2   1     4559.16     3753.35     42.03 o 
  -2   2   1     1512.75     1432.81     21.78 o 
   0   2   1    22530.27    24295.27    155.04 o 
   2   2   1     4567.22     4093.42     36.13 o 
   4   2   1      257.30       65.61     12.30 o 
   6   2   1      150.86      322.39     21.01 o 
   8   2   1     4226.73     4759.72     70.22 o 
  10   2   1      603.76      601.98     39.72 o 
  12   2   1     4753.34     4617.75     87.39 o 
  14   2   1     2248.92     2182.92     74.57 o 
  16   2   1     1501.66     1434.09     94.05 o 
 -17   3   1     4103.37     4511.91    170.42 o 
 -15   3   1     4760.60     4762.54    156.07 o 
 -13   3   1    17258.75    17722.43    257.55 o 
 -11   3   1    17420.09    17210.40    166.32 o 
  -9   3   1    38000.36    37665.70    240.89 o 
  -7   3   1    36769.15    36511.20    222.70 o 
  -5   3   1    39665.44    39881.93    227.83 o 
  -3   3   1    98129.60   107090.32    502.29 o 
  -1   3   1    40861.42    45785.91    249.86 o 
   1   3   1    45762.06    51772.66    280.87 o 
   3   3   1    12474.21    11725.94     81.75 o 
   5   3   1    10779.75    10752.62     78.93 o 
   7   3   1     8962.82     9308.54     86.11 o 
   9   3   1      896.84      742.93     39.98 o 
  11   3   1     1282.29     1190.89     52.02 o 
  13   3   1      536.05      446.68     48.44 o 
  15   3   1      532.63      540.48     88.93 o 
 -16   4   1       65.75       53.56     90.98 o 
 -14   4   1      990.32      863.12     89.95 o 
 -12   4   1     1320.41     1407.18     87.39 o 
 -10   4   1     1048.92     1185.77     49.46 o 
  -8   4   1     2162.51     2396.14     50.74 o 
  -6   4   1     9840.12    10627.56     93.28 o 
  -4   4   1     1295.06     1293.40     29.73 o 
  -2   4   1     3654.29     4154.67     45.36 o 
   0   4   1     1205.04     1806.71     37.42 o 
   2   4   1     7989.63     7931.08     74.83 o 
   4   4   1        6.64       93.54     17.43 o 
   6   4   1    11096.92    10702.39     91.23 o 
   8   4   1     4412.39     3723.11     65.35 o 
  10   4   1    10110.10     9494.84    123.78 o 
  12   4   1     6121.87     6138.97    109.68 o 
  14   4   1     5767.84     5937.80    201.94 o 
  16   4   1     5472.35     6281.97    229.62 o 
 -17   5   1      609.40      531.76    165.81 o 
 -15   5   1     1113.54      985.36    120.70 o 
 -13   5   1     2307.52     2164.47    135.05 o 
 -11   5   1     2960.94     2630.88    130.95 o 
  -9   5   1     6217.20     6039.80     81.75 o 
  -7   5   1     3134.54     3148.55     56.38 o 
  -5   5   1    16841.15    18116.57    124.29 o 
  -3   5   1     2626.36     2177.54     44.59 o 
  -1   5   1     2658.99     2775.16     44.59 o 
   1   5   1     1623.01     1315.70     36.90 o 
   3   5   1     1441.55     1569.15     40.75 o 
   5   5   1     2197.00     2044.02     43.05 o 
   7   5   1       71.56       43.05     24.09 o 
   9   5   1     2936.93     2894.58     79.44 o 
  11   5   1     2015.81     2041.71     76.63 o 
  13   5   1     1559.92     1612.71    127.62 o 
  15   5   1     3239.98     3642.13    186.82 o 
 -16   6   1     3101.45     3227.99    184.00 o 
 -14   6   1     7479.29     7183.79    219.11 o 
 -12   6   1     8134.89     8234.25    217.57 o 
 -10   6   1    20399.15    20794.86    331.10 o 
  -8   6   1    23357.73    23407.04    196.05 o 
  -6   6   1    26720.46    26855.42    191.18 o 
  -4   6   1    26075.13    26156.31    183.75 o 
  -2   6   1    40686.65    40426.25    254.22 o 
   0   6   1    32685.17    32139.99    213.99 o 
   2   6   1    26970.96    27498.66    191.95 o 
   4   6   1    11244.93    10753.14    106.61 o 
   6   6   1    14810.89    15365.76    136.08 o 
   8   6   1     1378.73     1421.79     57.66 o 
  10   6   1     7274.26     7146.89    128.39 o 
  12   6   1       62.12       89.44     81.49 o 
  14   6   1      354.58      289.33     98.92 o 
 -15   7   1      121.61      290.61    106.35 o 
 -13   7   1      118.72      -14.86     83.54 o 
 -11   7   1     3604.63     3664.42    158.89 o 
  -9   7   1      511.78      561.23     66.89 o 
  -7   7   1     1990.61     2094.76     61.76 o 
  -5   7   1      511.05      612.23     37.16 o 
  -3   7   1     7291.77     7601.77     90.72 o 
  -1   7   1      231.76      301.12     34.34 o 
   1   7   1      282.69      368.01     30.75 o 
   3   7   1     2150.82     2270.82     56.64 o 
   5   7   1     1088.61     1042.77     44.59 o 
   7   7   1      320.38      267.29     35.11 o 
   9   7   1      211.81      108.66     44.08 o 
  11   7   1      359.29      140.95     81.24 o 
  13   7   1       29.36      106.87     91.49 o 
  15   7   1      186.00       45.62    163.76 o 
 -14   8   1      702.03      551.50    119.17 o 
 -12   8   1      940.56      906.43    118.14 o 
 -10   8   1      298.64      188.87     78.93 o 
  -8   8   1     1423.98     1145.28     80.98 o 
  -6   8   1     2438.22     2303.88     62.02 o 
  -4   8   1     2835.02     2851.02     76.11 o 
  -2   8   1      705.62      537.91     46.13 o 
   0   8   1     4557.82     4315.09     91.75 o 
   2   8   1     1538.70     1554.28     62.79 o 
   4   8   1     5166.04     5110.05     95.33 o 
   6   8   1     2867.04     2611.92     68.68 o 
   8   8   1      299.89      222.70     42.80 o 
  10   8   1     4843.03     4297.67    167.86 o 
  12   8   1      491.67      478.71    102.25 o 
  14   8   1     1314.22     1130.16    137.36 o 
 -13   9   1     2137.57     2266.46    158.38 o 
 -11   9   1     7082.35     7120.75    319.31 o 
  -9   9   1     2673.02     3271.81    162.73 o 
  -7   9   1     5785.69     6099.25    155.56 o 
  -5   9   1    10887.86    10723.92    142.74 o 
  -3   9   1     7410.36     7240.94    119.68 o 
  -1   9   1    12054.88    12383.02    146.59 o 
   1   9   1     1224.77     1198.58     63.56 o 
   3   9   1     8803.72     8708.61    130.44 o 
   5   9   1     4093.71     4144.93     93.28 o 
   7   9   1      171.64      170.93     44.59 o 
   9   9   1     1712.00     1922.03    198.61 o 
  11   9   1       16.01      116.09     89.44 o 
  13   9   1      201.76      224.75    108.92 o 
 -12  10   1     4036.09     4416.06    294.71 o 
 -10  10   1     5374.00     5398.10    288.82 o 
  -8  10   1    10742.97    11100.90    277.03 o 
  -6  10   1    14487.91    14336.32    246.02 o 
  -4  10   1     8919.26     8660.17    137.11 o 
  -2  10   1    12956.86    12733.34    155.81 o 
   0  10   1     5041.88     4720.77     99.95 o 
   2  10   1    17989.54    17108.66    198.35 o 
   4  10   1     1967.49     1835.67     75.86 o 
   6  10   1     2225.49     2319.00     82.78 o 
   8  10   1      439.68      366.98     99.18 o 
  10  10   1     1570.69     1395.40    189.64 o 
 -11  11   1      576.86      753.44    192.72 o 
  -9  11   1     1592.02     1601.69    150.43 o 
  -7  11   1      158.17      185.80     75.34 o 
  -5  11   1     1022.13     1058.14     97.90 o 
  -3  11   1     1619.01     1426.66     70.22 o 
  -1  11   1       78.95       52.54     45.10 o 
   1  11   1      780.36      659.64     56.89 o 
   3  11   1     1997.64     2020.44     84.57 o 
   5  11   1       92.28        3.08     47.67 o 
   7  11   1      199.83      330.08    105.33 o 
   9  11   1     1790.51     1998.15    220.91 o 
  -8  12   1     3439.34     3616.75    196.56 o 
  -6  12   1     6787.75     6825.52    191.95 o 
  -4  12   1     1293.26     1434.35     95.59 o 
  -2  12   1     5830.45     6107.20    125.32 o 
   0  12   1     3626.47     4115.71    107.89 o 
   2  12   1     1517.31     1485.09     76.37 o 
   4  12   1      719.44      695.26     68.17 o 
   6  12   1      581.27      767.79     96.87 o 
   8  12   1       42.77       16.66    107.38 o 
  -7  13   1       17.80      124.04    111.73 o 
  -5  13   1      279.40      210.91     76.88 o 
  -3  13   1      198.04       84.06     71.24 o 
  -1  13   1      415.24      405.93     62.02 o 
   1  13   1       84.68       63.04     54.33 o 
   3  13   1       39.41       94.56     56.38 o 
   5  13   1      433.85      670.15    102.00 o 
   7  13   1      478.63      531.76    131.98 o 
  -4  14   1      665.20      788.55    112.25 o 
  -2  14   1     1439.51     1564.79    116.35 o 
   0  14   1      280.42      316.49     66.37 o 
   2  14   1      157.04      178.11     64.58 o 
 -18   0   2    12825.80    13522.40    494.35 o 
 -16   0   2    14477.45    15416.50    481.02 o 
 -14   0   2    42608.63    43247.54    420.80 o 
 -12   0   2    31391.23    31953.93    319.83 o 
 -10   0   2    34194.95    31730.98    298.56 o 
  -8   0   2   129241.93   134898.30    841.08 o 
  -6   0   2    39005.47    36471.48    253.45 o 
  -4   0   2   100663.61   107697.17    654.52 o 
  -2   0   2    46890.59    53508.38    337.51 o 
   0   0   2    35684.34    40651.26    256.53 o 
   2   0   2    35614.47    37201.34    246.02 o 
   4   0   2     8695.16     8095.35    102.76 o 
   6   0   2     2950.38     2895.09     72.27 o 
   8   0   2      248.76      159.91     38.95 o 
  10   0   2      161.06      101.74     45.10 o 
  12   0   2      861.75      883.37     74.57 o 
  14   0   2      595.40      350.32     72.01 o 
  16   0   2        8.07      -66.37     72.01 o 
 -17   1   2     1576.89     1641.93    154.28 o 
 -15   1   2     2171.21     2335.91    111.22 o 
 -13   1   2     2218.69     2324.64     63.56 o 
 -11   1   2     6690.40     6183.57     84.06 o 
  -9   1   2     4312.13     3888.15     48.69 o 
  -7   1   2       69.31      350.58     27.68 o 
  -5   1   2     3264.78     2713.14     35.62 o 
  -3   1   2     5083.11     5781.99     62.02 o 
  -1   1   2     1352.21     1682.16     19.73 o 
   1   1   2    15947.20    17503.06     95.85 o 
   3   1   2    28501.02    31978.28    168.88 o 
   5   1   2    23470.73    25955.91    167.86 o 
   7   1   2     6161.33     5656.16     73.81 o 
   9   1   2    22015.66    22924.47    180.16 o 
  11   1   2    12435.04    12287.17    134.54 o 
  13   1   2     7633.64     7824.21    117.88 o 
  15   1   2     5373.70     5492.15    113.53 o 
 -18   2   2      759.38      736.78    144.28 o 
 -16   2   2     1585.49     1100.68     98.15 o 
 -14   2   2     1527.32     1326.46     89.95 o 
 -12   2   2     3188.32     3173.92     74.57 o 
 -10   2   2      517.84      536.63     38.44 o 
  -8   2   2     2476.45     2347.44     45.36 o 
  -6   2   2       72.37       80.21     15.12 o 
  -4   2   2      730.96      766.51     19.99 o 
  -2   2   2    10345.16    10479.95     80.47 o 
   0   2   2     1005.64      973.83     21.27 o 
   2   2   2    11640.82    12350.99     77.39 o 
   4   2   2       46.64       86.88     13.33 o 
   6   2   2    33047.95    35249.84    221.16 o 
   8   2   2     6365.44     5879.12     81.49 o 
  10   2   2     4033.17     4226.42     79.19 o 
  12   2   2     7260.97     7449.54    110.20 o 
  14   2   2     3930.48     4262.30     98.41 o 
  16   2   2     1863.15     2092.71    111.22 o 
 -17   3   2      300.75      157.09     87.13 o 
 -15   3   2      106.76       81.24     65.86 o 
 -13   3   2       13.26      -51.00     51.00 o 
 -11   3   2     2199.47     2366.15     63.56 o 
  -9   3   2     2719.86     2501.46     51.77 o 
  -7   3   2      612.67     1055.07     31.01 o 
  -5   3   2       24.69       20.25     14.35 o 
  -3   3   2      264.34      114.55     14.09 o 
  -1   3   2     5139.26     4798.42     46.13 o 
   1   3   2     7630.21     6996.20     58.17 o 
   3   3   2     1513.11     1098.12     25.88 o 
   5   3   2     4055.14     3368.68     44.85 o 
   7   3   2     5409.60     4679.77     64.07 o 
   9   3   2     3257.44     2819.49     64.32 o 
  11   3   2     1762.68     1716.50     62.02 o 
  13   3   2     1502.50     1687.55     69.45 o 
  15   3   2      865.61     1086.59     88.93 o 
 -16   4   2     2002.96     2003.27    147.61 o 
 -14   4   2     1280.98     1294.43     94.56 o 
 -12   4   2     6627.69     6435.74    147.61 o 
 -10   4   2     1276.05     1055.07     42.28 o 
  -8   4   2     6311.37     5680.51     70.22 o 
  -6   4   2    15718.92    15944.16    118.40 o 
  -4   4   2     6445.59     6616.92     64.58 o 
  -2   4   2     8755.58     9647.84     81.75 o 
   0   4   2     9853.93    10819.25     79.44 o 
   2   4   2     6114.60     6008.79     57.40 o 
   4   4   2    18769.43    19456.62    129.16 o 
   6   4   2       43.20       81.75     21.53 o 
   8   4   2     6146.67     6060.81     85.59 o 
  10   4   2      785.06      749.59     46.64 o 
  12   4   2     3054.48     3210.31     96.87 o 
  14   4   2      168.07       85.85     87.13 o 
  16   4   2      503.79      233.46    149.15 o 
 -17   5   2      159.97       11.02     98.15 o 
 -15   5   2     2199.01     2144.22    144.54 o 
 -13   5   2      616.92      608.39     93.03 o 
 -11   5   2     2370.19     2225.46    118.65 o 
  -9   5   2     3152.43     2853.32     57.66 o 
  -7   5   2    14209.84    14379.12    118.91 o 
  -5   5   2    13317.36    13334.30    113.02 o 
  -3   5   2    10107.56     8903.37     76.88 o 
  -1   5   2    32857.39    32156.64    186.82 o 
   1   5   2    31852.74    31237.66    203.22 o 
   3   5   2    28590.30    28951.46    174.01 o 
   5   5   2    27304.70    27139.37    173.24 o 
   7   5   2    16994.17    16503.60    142.49 o 
   9   5   2    21303.58    21064.20    217.06 o 
  11   5   2     7810.56     7678.40    133.00 o 
  13   5   2    11180.56    12259.75    294.71 o 
  15   5   2     2459.69     2648.82    171.70 o 
 -16   6   2     2280.85     2232.38    159.14 o 
 -14   6   2     2554.65     2170.36    144.02 o 
 -12   6   2     1523.24     1531.22    114.04 o 
 -10   6   2     7309.36     7057.96    148.89 o 
  -8   6   2     1505.02     1570.17     51.25 o 
  -6   6   2     2504.94     2490.44     56.89 o 
  -4   6   2      639.02      555.34     27.16 o 
  -2   6   2      121.67       96.36     18.20 o 
   0   6   2       17.61        4.87     20.25 o 
   2   6   2     2230.54     2408.95     53.05 o 
   4   6   2     1778.58     1796.20     49.20 o 
   6   6   2     7286.81     6801.44     89.69 o 
   8   6   2     2266.77     2216.75     74.83 o 
  10   6   2     3582.28     3770.00     99.18 o 
  12   6   2     2868.57     2901.25    157.61 o 
  14   6   2     2302.26     2380.25    162.22 o 
 -15   7   2     4674.57     5145.41    211.68 o 
 -13   7   2     3167.80     3563.19    170.93 o 
 -11   7   2     6823.00     7052.58    201.69 o 
  -9   7   2     2638.78     2893.56    107.38 o 
  -7   7   2     4070.01     4093.93     75.09 o 
  -5   7   2     5268.91     5314.55     77.65 o 
  -3   7   2        6.84       48.95     25.11 o 
  -1   7   2      627.63      638.12     45.10 o 
   1   7   2      770.97      869.27     39.21 o 
   3   7   2     2080.86     1986.61     54.59 o 
   5   7   2     1969.55     1810.56     56.64 o 
   7   7   2     4235.46     3516.30     80.73 o 
   9   7   2     3889.53     3565.76     95.85 o 
  11   7   2     4343.73     4251.54    131.21 o 
  13   7   2     1798.77     1662.69    142.23 o 
 -14   8   2     3711.93     3957.85    191.43 o 
 -12   8   2     4036.53     4203.62    179.65 o 
 -10   8   2      851.23      942.31     83.80 o 
  -8   8   2    11023.64    11211.60    191.18 o 
  -6   8   2     1195.68     1085.82     46.39 o 
  -4   8   2     1951.43     2016.34     67.14 o 
  -2   8   2       40.85       87.39     33.83 o 
   0   8   2       17.28       37.16     35.88 o 
   2   8   2     1312.15     1454.59     62.27 o 
   4   8   2      340.69      332.90     37.67 o 
   6   8   2     4711.92     4509.60     83.80 o 
   8   8   2     3016.22     2944.56     89.95 o 
  10   8   2     3634.07     3188.01    157.35 o 
  12   8   2     1451.80     1510.21    134.03 o 
 -13   9   2     5301.42     5509.83    211.94 o 
 -11   9   2    11406.22    11602.67    396.96 o 
  -9   9   2    12506.89    12745.39    280.36 o 
  -7   9   2     6616.24     6534.14    198.87 o 
  -5   9   2    10342.64     9939.22    136.08 o 
  -3   9   2     5913.09     5837.86    101.74 o 
  -1   9   2    11591.22    11444.30    140.95 o 
   1   9   2     2517.28     2309.77     79.70 o 
   3   9   2      107.84       72.27     41.26 o 
   5   9   2      642.56      604.03     51.51 o 
   7   9   2     1065.66      770.86     64.07 o 
   9   9   2       27.72       53.56     79.19 o 
  11   9   2      234.54      193.48     98.41 o 
 -12  10   2        7.69      -62.79    140.44 o 
 -10  10   2      890.39      928.47    121.22 o 
  -8  10   2      287.59      241.66     92.51 o 
  -6  10   2     1842.14     1873.85    107.38 o 
  -4  10   2     1116.56     1162.45     65.09 o 
  -2  10   2     3410.77     3538.85     91.23 o 
   0  10   2     9207.05     9573.52    148.64 o 
   2  10   2     1836.88     1919.98     79.96 o 
   4  10   2     5199.38     5273.55    111.48 o 
   6  10   2     7239.52     7274.00    128.65 o 
   8  10   2     5448.61     5936.26    293.43 o 
  10  10   2     2423.71     2591.16    241.41 o 
 -11  11   2       62.73      140.18    161.71 o 
  -9  11   2      338.62      172.21    103.28 o 
  -7  11   2       99.74      151.46     91.49 o 
  -5  11   2       58.46       21.78     68.42 o 
  -3  11   2      262.79      258.58     49.97 o 
  -1  11   2     4346.01     4273.58    106.35 o 
   1  11   2     1382.26     1573.76     79.96 o 
   3  11   2     1148.24     1032.26     70.47 o 
   5  11   2       55.23       65.09     50.74 o 
   7  11   2      475.97      467.44    109.94 o 
   9  11   2      592.87      800.08    183.23 o 
 -10  12   2        3.90       60.22    113.27 o 
  -8  12   2       59.38       87.39    105.07 o 
  -6  12   2      145.99      176.57     99.43 o 
  -4  12   2      941.14      992.03     92.26 o 
  -2  12   2     1333.89     1128.62     71.76 o 
   0  12   2      104.79       64.32     50.23 o 
   2  12   2       29.17       63.56     54.07 o 
   4  12   2       21.59      -29.73     53.56 o 
   6  12   2      440.86      289.07     85.85 o 
   8  12   2       27.99     -109.43    139.41 o 
  -7  13   2      279.92      203.99     96.10 o 
  -5  13   2       10.82      -26.65     79.70 o 
  -3  13   2     1895.76     1720.60    108.66 o 
  -1  13   2      520.42      516.64     65.09 o 
   1  13   2      346.17      172.21     57.92 o 
   3  13   2      284.83      250.63     66.12 o 
   5  13   2       83.37      103.53     88.93 o 
  -4  14   2     1876.06     1914.09    136.85 o 
  -2  14   2      347.73      386.97     84.83 o 
   0  14   2     2396.99     2535.03    132.24 o 
   2  14   2     2115.10     2372.30    110.97 o 
 -19   1   3     3846.54     4204.38    330.85 o 
 -17   1   3     2432.49     2285.17    168.63 o 
 -15   1   3     6749.41     6927.26    163.76 o 
 -13   1   3     4643.35     4999.85    107.38 o 
 -11   1   3     8849.43     8694.51    106.87 o 
  -9   1   3    10240.79     9316.48     83.29 o 
  -7   1   3    15962.60    15506.96    103.02 o 
  -5   1   3    10133.74     9562.50     70.47 o 
  -3   1   3     5388.21     5644.37     76.63 o 
  -1   1   3     1305.56     1347.22     20.50 o 
   1   1   3    38743.74    42618.40    251.91 o 
   3   1   3     2714.54     2101.42     36.13 o 
   5   1   3     1577.34     1365.41     38.18 o 
   7   1   3      259.75      178.88     27.68 o 
   9   1   3     5819.32     5974.19     89.69 o 
  11   1   3      490.21      475.90     44.85 o 
  13   1   3      134.73      123.27     46.39 o 
  15   1   3      188.87      152.99     53.30 o 
 -18   2   3      213.13      251.15    119.93 o 
 -16   2   3        4.47      -86.11     86.11 o 
 -14   2   3       30.44       77.39     57.66 o 
 -12   2   3      136.65      133.77     32.80 o 
 -10   2   3     3546.44     3800.50     63.04 o 
  -8   2   3     4254.78     5054.69     59.71 o 
  -6   2   3     7634.95     8792.66     71.76 o 
  -4   2   3    10698.97    11668.02    112.25 o 
  -2   2   3     4191.76     3948.11     42.28 o 
   0   2   3   171733.64   191490.13    858.76 o 
   2   2   3     1531.68     1569.92     30.24 o 
   4   2   3    36860.01    40704.82    219.62 o 
   6   2   3    14111.74    14636.41    124.29 o 
   8   2   3    14491.40    15380.11    140.18 o 
  10   2   3    12339.20    12547.80    136.34 o 
  12   2   3     2026.63     2116.03     71.76 o 
  14   2   3     2676.62     2682.65     86.88 o 
  16   2   3      808.25      746.01     86.36 o 
 -17   3   3     4469.55     4949.62    222.44 o 
 -15   3   3     1827.12     1776.73    104.05 o 
 -13   3   3     1356.56     1189.61     80.47 o 
 -11   3   3     5039.70     4758.44    119.93 o 
  -9   3   3      539.15      513.57     28.45 o 
  -7   3   3        1.36       -1.79     15.38 o 
  -5   3   3      414.06      383.89     17.43 o 
  -3   3   3    21057.22    22346.58    155.04 o 
  -1   3   3    12783.46    15817.31    107.63 o 
   1   3   3    52591.00    57176.39    283.44 o 
   3   3   3    15605.91    16878.53    113.02 o 
   5   3   3     6496.34     6166.91     66.37 o 
   7   3   3     5884.60     5370.16     77.39 o 
   9   3   3     6116.60     6272.75     92.77 o 
  11   3   3     2479.66     2450.98     71.50 o 
  13   3   3     1682.09     1795.95     73.04 o 
  15   3   3      144.11       57.15     55.87 o 
 -18   4   3       62.12     -105.84    155.04 o 
 -16   4   3      658.37      677.32    104.30 o 
 -14   4   3      749.69      519.21     74.32 o 
 -12   4   3    15395.96    14757.63    221.42 o 
 -10   4   3     3069.42     2760.55     83.29 o 
  -8   4   3    18159.56    17282.41    166.58 o 
  -6   4   3    28490.41    27316.45    172.73 o 
  -4   4   3    61475.42    60493.05    328.28 o 
  -2   4   3    95832.13    97479.90    506.90 o 
   0   4   3    73508.82    73372.72    365.70 o 
   2   4   3    60400.59    61842.32    317.26 o 
   4   4   3    77006.59    75285.79    358.78 o 
   6   4   3    50723.91    49508.25    271.13 o 
   8   4   3    40397.89    39392.71    266.01 o 
  10   4   3    18543.13    18967.14    188.62 o 
  12   4   3    14217.82    14814.78    177.08 o 
  14   4   3     6530.48     7134.33    150.17 o 
 -17   5   3       26.20      -15.63     92.26 o 
 -15   5   3        4.15       11.28     82.52 o 
 -13   5   3       59.58       65.35     71.24 o 
 -11   5   3      556.65      444.12     61.25 o 
  -9   5   3     6229.63     6018.78    111.22 o 
  -7   5   3     5616.00     5196.41     66.12 o 
  -5   5   3    18764.69    19871.52    140.69 o 
  -3   5   3    29279.05    29798.69    189.38 o 
  -1   5   3    15518.42    15644.84    111.99 o 
   1   5   3    51109.12    54141.63    287.79 o 
   3   5   3    30486.52    30046.51    183.49 o 
   5   5   3    25853.17    25251.67    168.63 o 
   7   5   3    21508.53    21158.51    220.39 o 
   9   5   3    12493.00    11786.93    160.17 o 
  11   5   3    11015.25    11407.14    168.37 o 
  13   5   3     2658.05     2841.53    104.30 o 
  15   5   3     3443.86     4230.27    277.29 o 
 -16   6   3     2141.73     2080.92    154.02 o 
 -14   6   3     2386.55     2206.75    142.74 o 
 -12   6   3     5155.66     5126.96    172.98 o 
 -10   6   3     2890.96     2916.88    106.10 o 
  -8   6   3     4951.10     5231.26    122.75 o 
  -6   6   3       84.98      114.81     23.58 o 
  -4   6   3    15054.02    15627.16    125.06 o 
  -2   6   3      130.38      250.89     23.06 o 
   0   6   3      120.12      231.41     26.40 o 
   2   6   3     1265.51     1408.72     44.59 o 
   4   6   3      655.05      629.40     38.18 o 
   6   6   3      225.95      274.72     35.37 o 
   8   6   3      372.06      246.02     45.36 o 
  10   6   3       18.41       32.29     44.85 o 
  12   6   3        3.54      -25.37     50.49 o 
  14   6   3       21.37      -96.10     96.10 o 
 -15   7   3       30.05       69.45     97.64 o 
 -13   7   3      705.28      679.37    104.30 o 
 -11   7   3      142.00      229.11     77.65 o 
  -9   7   3     2712.53     2807.96    105.58 o 
  -7   7   3       37.72      -19.22     27.93 o 
  -5   7   3     1025.51      989.98     45.36 o 
  -3   7   3     5880.87     6198.69     78.68 o 
  -1   7   3      261.97      328.54     30.50 o 
   1   7   3     1749.24     1908.19     53.56 o 
   3   7   3     3630.83     3617.52     70.99 o 
   5   7   3      631.25      613.51     41.26 o 
   7   7   3     5822.42     5281.24     98.15 o 
   9   7   3       77.98       27.16     45.10 o 
  11   7   3     1487.66     1131.69     73.81 o 
  13   7   3      653.41      437.20    112.50 o 
 -14   8   3      501.98      491.27    108.15 o 
 -12   8   3     1962.48     1913.83    136.85 o 
 -10   8   3      286.61      287.02     65.35 o 
  -8   8   3     5491.51     5181.80    133.00 o 
  -6   8   3     1060.70      905.15     54.07 o 
  -4   8   3     6249.53     5953.18    103.02 o 
  -2   8   3     4895.50     4867.61    102.25 o 
   0   8   3     1881.59     1713.68     66.89 o 
   2   8   3    11168.82    11019.15    150.17 o 
   4   8   3     1271.58     1131.95     50.74 o 
   6   8   3     5234.40     4898.11     92.00 o 
   8   8   3     1706.32     1455.36     73.55 o 
  10   8   3     1516.81     1562.23     81.24 o 
  12   8   3      553.05      496.91    110.45 o 
 -15   9   3      486.13      837.75    182.72 o 
 -13   9   3     1556.31     1542.24    137.11 o 
 -11   9   3      927.84      891.05    114.55 o 
  -9   9   3     1779.69     2263.39    141.46 o 
  -7   9   3      186.54      281.90     83.03 o 
  -5   9   3      516.44      603.52     54.59 o 
  -3   9   3      186.33      195.02     40.49 o 
  -1   9   3       21.12       -1.03     39.98 o 
   1   9   3      395.78      420.54     50.23 o 
   3   9   3      256.19      209.12     44.33 o 
   5   9   3       12.96      -39.98     39.98 o 
   7   9   3      299.64      175.29     46.64 o 
   9   9   3      305.02      294.20     57.15 o 
  11   9   3       30.77      -13.07     92.51 o 
 -12  10   3     1504.19     1237.53    198.35 o 
 -10  10   3     1074.53     1025.08    124.29 o 
  -8  10   3       53.93       45.87     85.34 o 
  -6  10   3     3377.22     3411.74    165.04 o 
  -4  10   3      116.70      115.07     41.26 o 
  -2  10   3       66.35       66.37     42.03 o 
   0  10   3     2040.26     2206.24     84.83 o 
   2  10   3       77.20       38.70     45.10 o 
   4  10   3      495.40      476.92     55.10 o 
   6  10   3      267.37      271.90     60.99 o 
   8  10   3     1396.18     1580.17     96.36 o 
  10  10   3       14.59     -104.56    144.28 o 
 -11  11   3      916.45      784.70    189.38 o 
  -9  11   3      456.56      413.11    110.45 o 
  -7  11   3     2388.95     2575.01    159.66 o 
  -5  11   3    10171.05    10221.63    220.14 o 
  -3  11   3     4304.44     4315.61    129.16 o 
  -1  11   3     9368.42     9229.09    141.21 o 
   1  11   3     7476.82     7746.05    143.00 o 
   3  11   3    14649.21    14862.19    195.02 o 
   5  11   3     8438.73     8431.32    156.07 o 
   7  11   3     4638.59     4606.99    131.47 o 
   9  11   3     5440.92     5574.15    313.68 o 
 -10  12   3        6.33      -45.10    110.45 o 
  -8  12   3       37.79      -48.95     97.13 o 
  -6  12   3      523.20      341.61     87.90 o 
  -4  12   3      549.15      499.73     88.93 o 
  -2  12   3      834.78      687.32     80.98 o 
   0  12   3     2524.84     2388.19     89.69 o 
   2  12   3     2194.46     2246.73     96.36 o 
   4  12   3     1690.09     1768.27     89.69 o 
   6  12   3     2252.14     2076.82    107.89 o 
  -7  13   3     1368.41     1465.87    129.42 o 
  -5  13   3     2096.03     2763.12    150.69 o 
  -3  13   3     4590.22     5232.03    157.35 o 
  -1  13   3     4080.06     4197.46    143.77 o 
   1  13   3     4238.58     4713.59    120.19 o 
   3  13   3     5740.33     6290.94    145.56 o 
   5  13   3     2523.12     2844.61    193.23 o 
  -4  14   3       54.24     -101.23    101.23 o 
  -2  14   3      136.62       18.96    110.45 o 
   0  14   3      323.01      192.46     91.49 o 
 -18   0   4     1696.71     1348.50    211.42 o 
 -16   0   4      677.69      827.24    161.71 o 
 -14   0   4     1389.99     1565.05    172.98 o 
 -12   0   4     2364.30     2580.14    106.87 o 
 -10   0   4      891.83      724.99     46.39 o 
  -8   0   4      169.70      355.96     30.24 o 
  -6   0   4     4721.52     6062.61     86.62 o 
  -4   0   4     3813.29     3546.79     49.72 o 
  -2   0   4     6573.60     7810.89     75.86 o 
   0   0   4    15503.44    17535.61    137.87 o 
   2   0   4      464.03      765.74     34.08 o 
   4   0   4      395.50      282.67     24.60 o 
   6   0   4     3923.48     3974.25     93.80 o 
   8   0   4     3667.91     3467.35     99.95 o 
  10   0   4      892.08      884.90     70.22 o 
  12   0   4    11655.44    12270.00    210.91 o 
  14   0   4     1275.27     1312.88    105.33 o 
 -19   1   4      221.94       35.11    120.45 o 
 -17   1   4     1374.74     1359.52    137.11 o 
 -15   1   4     1537.15     1422.30    126.60 o 
 -13   1   4    12183.09    11020.68    185.28 o 
 -11   1   4    16061.46    16287.31    135.31 o 
  -9   1   4    24546.12    25269.36    157.35 o 
  -7   1   4    26623.06    28069.38    185.03 o 
  -5   1   4    71099.28    77161.44    506.90 o 
  -3   1   4   142818.39   159967.50    725.76 o 
  -1   1   4     7430.00     7211.73     54.84 o 
   1   1   4   111468.93   123309.46    568.41 o 
   3   1   4    14307.54    15387.03    104.81 o 
   5   1   4    33902.12    36034.02    227.57 o 
   7   1   4    13969.46    14304.80    131.98 o 
   9   1   4     2888.69     3172.64     71.76 o 
  11   1   4     1796.88     1787.75     66.12 o 
  13   1   4     1095.92     1031.75     65.09 o 
  15   1   4       34.29      -35.88     53.05 o 
 -18   2   4      414.18      397.48    120.45 o 
 -16   2   4      741.82      703.21    111.99 o 
 -14   2   4     1784.91     1752.89     96.10 o 
 -12   2   4     5283.78     4971.92    124.80 o 
 -10   2   4    12767.25    12639.80    102.25 o 
  -8   2   4    15727.86    14740.46    110.45 o 
  -6   2   4    25384.55    25421.84    209.89 o 
  -4   2   4    10798.00    10033.78    107.12 o 
  -2   2   4   126564.27   138505.83    632.22 o 
   0   2   4    12538.86    12491.17     84.06 o 
   2   2   4    12490.21    12003.74     87.13 o 
   4   2   4    34754.47    36390.50    206.04 o 
   6   2   4     2752.48     2321.05     53.30 o 
   8   2   4    10609.05    10922.53    119.93 o 
  10   2   4      138.99      186.05     38.70 o 
  12   2   4     1477.86     1588.37     68.42 o 
  14   2   4      344.18      239.10     54.59 o 
 -17   3   4      627.61      777.27    119.93 o 
 -15   3   4     1160.25      918.73     85.85 o 
 -13   3   4     2152.92     1925.36     95.59 o 
 -11   3   4      223.50      148.38     41.26 o 
  -9   3   4    11495.29    10954.56     96.10 o 
  -7   3   4     5714.31     4848.14     63.81 o 
  -5   3   4    19120.55    18527.38    168.88 o 
  -3   3   4      681.09      366.72     22.30 o 
  -1   3   4    20610.16    21630.56    128.14 o 
   1   3   4    12945.71    12443.50     89.95 o 
   3   3   4     8000.65     7475.43     70.73 o 
   5   3   4     3343.92     2610.12     47.92 o 
   7   3   4     4191.98     3835.35     71.24 o 
   9   3   4      417.25      383.13     39.72 o 
  11   3   4     2372.46     2494.54     75.09 o 
  13   3   4       52.10       52.54     46.64 o 
  15   3   4      104.72        5.89     65.61 o 
 -18   4   4      457.76      548.68    185.03 o 
 -16   4   4     1520.24     1416.15    124.80 o 
 -14   4   4     2004.79     2047.35    106.10 o 
 -12   4   4     2062.79     2148.83     97.38 o 
 -10   4   4     6396.37     6191.00    113.53 o 
  -8   4   4     1015.05      771.12     28.19 o 
  -6   4   4    15453.56    16490.53    117.63 o 
  -4   4   4      233.90      196.05     19.22 o 
  -2   4   4    16027.43    18386.43    131.47 o 
   0   4   4     6419.56     7257.08     73.29 o 
   2   4   4     3864.92     4089.06     53.05 o 
   4   4   4     5926.79     5514.95     65.86 o 
   6   4   4     2196.30     2220.85     56.38 o 
   8   4   4     3574.81     3372.27     73.29 o 
  10   4   4     1477.09     1401.03     59.71 o 
  12   4   4      944.05      959.22     66.12 o 
  14   4   4      603.65      649.39     67.66 o 
 -17   5   4     3843.66     4086.24    194.00 o 
 -15   5   4     5295.17     5239.72    191.95 o 
 -13   5   4    13817.68    13726.14    277.03 o 
 -11   5   4     7039.85     6772.22    127.88 o 
  -9   5   4    35265.81    34916.17    307.78 o 
  -7   5   4    29397.22    29641.34    191.69 o 
  -5   5   4    52501.93    53707.76    305.48 o 
  -3   5   4    32744.63    30425.02    199.38 o 
  -1   5   4    53844.20    53914.32    309.32 o 
   1   5   4    45430.03    45369.73    268.57 o 
   3   5   4    29907.63    29233.87    195.79 o 
   5   5   4    26670.52    26160.67    188.62 o 
   7   5   4    12214.01    11726.20    138.13 o 
   9   5   4     8682.38     8490.52    124.80 o 
  11   5   4     4322.66     3949.39    108.40 o 
  13   5   4     2831.30     3047.06    111.99 o 
 -16   6   4      260.00      322.13    106.87 o 
 -14   6   4      291.85      319.83     90.72 o 
 -12   6   4     1118.78     1108.12    104.30 o 
 -10   6   4     7876.91     7761.94    156.84 o 
  -8   6   4     5986.20     5836.57    131.21 o 
  -6   6   4    12003.12    12141.10    107.63 o 
  -4   6   4     3802.95     3116.26     54.07 o 
  -2   6   4    30855.58    33011.31    224.24 o 
   0   6   4    11578.18    11129.08    111.48 o 
   2   6   4     8220.21     8199.14    100.20 o 
   4   6   4     4843.93     4657.73     76.88 o 
   6   6   4     4047.43     3600.10     89.69 o 
   8   6   4     2779.10     2576.55     85.59 o 
  10   6   4      222.50      239.10     57.40 o 
  12   6   4       92.08       85.59     57.92 o 
 -17   7   4        3.61      131.98    106.10 o 
 -15   7   4      810.02      820.07    119.93 o 
 -13   7   4      811.56      662.46    101.74 o 
 -11   7   4     8877.89     8790.61    177.34 o 
  -9   7   4     1359.36     1268.29     81.24 o 
  -7   7   4     8340.13     7929.28    152.23 o 
  -5   7   4    22443.66    23054.66    189.64 o 
  -3   7   4    13900.66    13930.39    171.96 o 
  -1   7   4    10893.72    10750.32    114.81 o 
   1   7   4    10334.21    10547.61    115.83 o 
   3   7   4     8486.17     8346.24    103.79 o 
   5   7   4     9167.87     8065.11    105.58 o 
   7   7   4      516.86      400.55     51.25 o 
   9   7   4     1678.48     1585.81     78.93 o 
  11   7   4        6.21      -42.80     52.79 o 
  13   7   4      481.93      254.48    165.29 o 
 -16   8   4       43.72      -20.25    106.35 o 
 -14   8   4     1500.97     1208.06    128.90 o 
 -12   8   4     1879.63     1750.08    129.16 o 
 -10   8   4     2386.24     2374.61    108.66 o 
  -8   8   4    11309.87    11164.20    190.41 o 
  -6   8   4     8104.46     7523.35    200.15 o 
  -4   8   4     8759.28     9173.22    127.62 o 
  -2   8   4    13582.80    13879.13    166.32 o 
   0   8   4     7024.80     7009.02    115.83 o 
   2   8   4    17428.37    17626.58    163.50 o 
   4   8   4     2588.42     2324.12     66.63 o 
   6   8   4     2014.79     1836.95     70.22 o 
   8   8   4     1500.37     1375.15     74.32 o 
  10   8   4     1513.54     1543.78     84.57 o 
  12   8   4       68.66       74.57    104.05 o 
 -15   9   4      316.97      109.94    110.45 o 
 -13   9   4       37.44      152.99    146.33 o 
 -11   9   4        2.34      -70.47     81.24 o 
  -9   9   4       37.54       37.16     78.42 o 
  -7   9   4       23.51       16.66     70.73 o 
  -5   9   4      573.53      632.22     79.70 o 
  -3   9   4      258.37      224.49     46.64 o 
  -1   9   4      109.46      109.43     44.08 o 
   1   9   4      342.72      304.71     47.92 o 
   3   9   4        2.72       16.66     41.52 o 
   5   9   4      139.64      110.97     45.10 o 
   7   9   4      285.05      198.35     53.05 o 
   9   9   4      852.37      730.63     70.47 o 
  11   9   4      242.44      152.99    105.33 o 
 -12  10   4     2481.43     3221.84    266.27 o 
 -10  10   4     7821.48     7987.46    242.69 o 
  -8  10   4     6171.82     6334.25    212.45 o 
  -6  10   4    14513.98    14985.20    258.32 o 
  -4  10   4     6130.83     6332.97    167.09 o 
  -2  10   4    18697.21    19026.08    206.04 o 
   0  10   4    10536.58    10397.17    156.58 o 
   2  10   4     6186.46     5784.81    118.40 o 
   4  10   4    11344.95    11557.06    164.53 o 
   6  10   4     4767.16     4844.29    128.65 o 
   8  10   4     2185.98     2382.55    117.37 o 
  10  10   4     2181.63     2469.17    248.84 o 
 -11  11   4       17.72      -76.11     98.66 o 
  -9  11   4     1461.98     1287.51    133.77 o 
  -7  11   4      105.92       34.08     73.29 o 
  -5  11   4      793.72      733.70     94.05 o 
  -3  11   4     1200.73     1027.65     95.33 o 
  -1  11   4       42.33      -19.99     50.49 o 
   1  11   4     2546.01     2512.23     95.33 o 
   3  11   4       13.95        1.54     50.74 o 
   5  11   4      704.94      654.77     74.32 o 
   7  11   4      660.24      558.93     85.34 o 
 -10  12   4       51.98     -101.74    101.74 o 
  -8  12   4      123.31      161.71     87.90 o 
  -6  12   4        2.19       16.40     77.39 o 
  -4  12   4      382.76      215.52     81.24 o 
  -2  12   4       30.01      115.07     73.04 o 
   0  12   4      193.23      123.01     57.40 o 
   2  12   4      311.50      220.65     61.51 o 
   4  12   4      185.81      146.59     59.20 o 
   6  12   4      406.09      253.96     82.78 o 
  -7  13   4      113.70      267.03     95.33 o 
  -5  13   4      414.91      509.47    100.97 o 
  -3  13   4      792.41      703.72    100.46 o 
  -1  13   4      561.34      669.38     98.41 o 
   1  13   4      241.74      314.70     88.41 o 
   3  13   4       25.95      -42.54     67.40 o 
  -2  14   4     7050.37     7260.42    258.58 o 
   0  14   4     4082.79     4550.61    219.62 o 
 -19   1   5      186.31      127.62    117.12 o 
 -17   1   5      745.89      636.32    119.42 o 
 -15   1   5      560.61      645.29    105.33 o 
 -13   1   5     1754.95     1572.22     84.31 o 
 -11   1   5      854.11      756.26     42.54 o 
  -9   1   5      195.91       39.21     20.76 o 
  -7   1   5    18339.07    18687.80    145.56 o 
  -5   1   5     1797.66     1531.48     38.95 o 
  -3   1   5    10452.98    11207.50     78.93 o 
  -1   1   5     4058.25     4101.62     44.33 o 
   1   1   5    17315.63    17845.44    114.30 o 
   3   1   5    18198.04    17659.90    120.96 o 
   5   1   5     5432.83     4847.62     62.02 o 
   7   1   5     6644.20     6232.26     89.95 o 
   9   1   5    11511.13    11581.92    133.77 o 
  11   1   5     3023.30     3140.35     84.57 o 
  13   1   5     3267.45     3817.41    101.48 o 
 -18   2   5     2380.82     2183.69    167.09 o 
 -16   2   5     7187.97     6597.70    227.83 o 
 -14   2   5     8670.32     7779.11    165.29 o 
 -12   2   5    11559.55    11426.36    184.77 o 
 -10   2   5     9151.65     9260.87    113.53 o 
  -8   2   5    44236.61    47787.13    321.62 o 
  -6   2   5     7858.56     8461.56    107.12 o 
  -4   2   5    35564.27    38362.25    253.45 o 
  -2   2   5     7778.26     7796.79     62.79 o 
   0   2   5    12932.04    13613.63     94.31 o 
   2   2   5     4895.09     5675.89     59.97 o 
   4   2   5     2949.53     3429.93     52.79 o 
   6   2   5      293.34      253.71     31.52 o 
   8   2   5       44.82       90.98     33.32 o 
  10   2   5      687.01      662.72     50.49 o 
  12   2   5        3.93       -7.43     44.85 o 
  14   2   5     1145.76     1302.63     76.11 o 
 -19   3   5      275.10      211.42    184.52 o 
 -17   3   5     1901.90     1799.02    154.53 o 
 -15   3   5      233.87      116.09     63.30 o 
 -13   3   5     8554.49     7821.39    164.27 o 
 -11   3   5     4170.16     4073.69     96.10 o 
  -9   3   5     6211.54     6147.69    107.12 o 
  -7   3   5     7405.61     7272.21    110.71 o 
  -5   3   5     4927.35     4529.08     70.22 o 
  -3   3   5     7079.25     6758.13     68.17 o 
  -1   3   5      846.33      600.19     22.81 o 
   1   3   5      329.34      321.11     21.53 o 
   3   3   5     2276.00     2202.39     44.85 o 
   5   3   5     1641.23     1657.56     48.95 o 
   7   3   5     1263.81     1036.62     47.41 o 
   9   3   5     4654.77     4491.92     87.64 o 
  11   3   5     3776.51     3629.31     88.93 o 
  13   3   5     3387.20     3815.62    103.28 o 
 -18   4   5     5717.82     5858.10    339.05 o 
 -16   4   5    13768.94    14298.13    303.17 o 
 -14   4   5    17756.12    17485.38    313.93 o 
 -12   4   5    29137.41    29121.11    286.77 o 
 -10   4   5    46048.44    45885.34    375.44 o 
  -8   4   5    53883.14    52843.87    403.11 o 
  -6   4   5    55274.39    55346.87    405.93 o 
  -4   4   5    67604.20    66932.38    372.62 o 
  -2   4   5    30752.70    28787.70    186.31 o 
   0   4   5    47983.01    49408.56    262.93 o 
   2   4   5    20125.95    18476.63    129.67 o 
   4   4   5    17847.36    17402.60    131.21 o 
   6   4   5      110.83       28.70     28.96 o 
   8   4   5     4924.74     4840.71     88.67 o 
  10   4   5      354.96      279.08     46.64 o 
  12   4   5      294.61      129.67     53.82 o 
  14   4   5       17.39        5.13     62.27 o 
 -17   5   5     3727.72     4145.44    289.33 o 
 -15   5   5     6723.88     7231.71    218.86 o 
 -13   5   5    13733.08    13602.61    273.70 o 
 -11   5   5    23716.39    24382.40    254.22 o 
  -9   5   5    10131.91     9899.50    142.49 o 
  -7   5   5    27842.87    28338.72    269.08 o 
  -5   5   5    38864.73    39417.06    282.92 o 
  -3   5   5    18314.00    19080.15    145.56 o 
  -1   5   5    13447.54    13949.61    116.86 o 
   1   5   5     8955.40     9416.94     94.05 o 
   3   5   5     2519.28     2345.91     53.82 o 
   5   5   5     5489.89     5305.58     73.29 o 
   7   5   5       29.87       -7.43     35.62 o 
   9   5   5      230.65      190.15     44.08 o 
  11   5   5        5.33      -35.62     45.36 o 
  13   5   5      213.76       49.72     62.27 o 
 -16   6   5      170.24      225.01     97.64 o 
 -14   6   5       99.98      -30.24     78.93 o 
 -12   6   5      933.78      866.20     79.96 o 
 -10   6   5      178.56       94.82     53.56 o 
  -8   6   5      839.00      795.21     54.07 o 
  -6   6   5     2572.03     2517.86     59.71 o 
  -4   6   5       35.61       -6.15     23.83 o 
  -2   6   5     1973.69     1625.78     45.62 o 
   0   6   5      800.68      577.89     37.93 o 
   2   6   5     3133.93     2878.18     67.14 o 
   4   6   5     3966.90     4227.96     81.49 o 
   6   6   5     4790.60     4726.15    103.02 o 
   8   6   5     2853.20     3031.94     93.80 o 
  10   6   5     3875.25     3700.55    108.15 o 
  12   6   5     2180.27     2128.84    100.20 o 
 -17   7   5      729.65      574.56    123.27 o 
 -15   7   5      774.57      830.32    116.60 o 
 -13   7   5      438.72      329.56     91.75 o 
 -11   7   5     2643.48     2565.53    112.25 o 
  -9   7   5     1856.29     1802.35     92.00 o 
  -7   7   5     3363.00     3414.81    108.15 o 
  -5   7   5      556.04      524.07     36.39 o 
  -3   7   5      705.03      675.79     44.08 o 
  -1   7   5     6549.76     6709.69     99.69 o 
   1   7   5       94.34       56.38     31.52 o 
   3   7   5      689.19      608.64     45.87 o 
   5   7   5       10.77       24.60     40.23 o 
   7   7   5      735.70      606.34     56.64 o 
   9   7   5      106.22       -4.61     49.46 o 
  11   7   5       24.70       16.40     57.40 o 
 -16   8   5     2375.48     2255.95    170.16 o 
 -14   8   5      241.99      174.26    102.25 o 
 -12   8   5     2349.87     2309.00    116.35 o 
 -10   8   5     1880.02     2023.77    103.79 o 
  -8   8   5     9479.03     9505.10    187.33 o 
  -6   8   5     1146.92     1040.20     83.54 o 
  -4   8   5     6208.87     6567.97    111.48 o 
  -2   8   5      676.74      713.46     60.48 o 
   0   8   5    14483.45    14106.70    182.21 o 
   2   8   5      271.98      303.68     41.77 o 
   4   8   5     1729.26     1591.96     65.09 o 
   6   8   5      797.59      626.07     59.71 o 
   8   8   5     1749.13     1474.84     81.24 o 
  10   8   5      228.91      240.64     61.51 o 
 -15   9   5       68.98       59.97    110.45 o 
 -13   9   5       15.50      102.00    136.08 o 
 -11   9   5      307.95      259.35     97.38 o 
  -9   9   5       23.61      -72.78     72.78 o 
  -7   9   5      138.50      123.52     63.56 o 
  -5   9   5       70.52       48.69     60.74 o 
  -3   9   5      624.47      641.45     75.60 o 
  -1   9   5     1110.10      964.60     68.42 o 
   1   9   5     8106.91     7748.10    140.95 o 
   3   9   5        9.22      -44.85     44.85 o 
   5   9   5      805.69      917.19     79.70 o 
   7   9   5     2040.11     2309.77     94.05 o 
   9   9   5      663.78      475.64     66.89 o 
 -14  10   5      572.50      536.38    188.62 o 
 -12  10   5      183.65      201.17    105.84 o 
 -10  10   5       54.36      182.98     94.82 o 
  -8  10   5      762.67      714.48     77.39 o 
  -6  10   5      147.84      192.72     70.99 o 
  -4  10   5      241.41      202.71     68.68 o 
  -2  10   5       40.07      -39.47     60.74 o 
   0  10   5     1187.96     1101.97     75.34 o 
   2  10   5       12.34       17.17     53.30 o 
   4  10   5     1523.24     1510.46     83.80 o 
   6  10   5      943.49     1083.77     92.51 o 
   8  10   5     2816.49     2704.17    125.57 o 
 -11  11   5     7305.58     8102.78    263.19 o 
  -9  11   5     7626.96     8030.00    179.90 o 
  -7  11   5     6507.39     6591.55    185.54 o 
  -5  11   5     9164.05     8857.75    208.09 o 
  -3  11   5     5349.81     5344.79    161.71 o 
  -1  11   5     6475.77     6209.96    171.45 o 
   1  11   5     4044.90     3968.36    124.29 o 
   3  11   5      855.02      764.46     74.83 o 
   5  11   5      425.66      308.55     78.16 o 
   7  11   5      849.04      769.58     94.31 o 
 -10  12   5      564.48      517.41    106.61 o 
  -8  12   5     2944.64     2840.00    149.92 o 
  -6  12   5      936.81      903.10    105.07 o 
  -4  12   5     1458.87     1175.52    107.12 o 
  -2  12   5      293.55      202.97     81.75 o 
   0  12   5      439.78      414.39     85.08 o 
   2  12   5      244.90      181.70     69.71 o 
   4  12   5       29.91       63.56     68.42 o 
   6  12   5      436.46      379.28     88.67 o 
  -7  13   5     4301.89     5275.60    195.53 o 
  -5  13   5     3699.85     4243.34    174.78 o 
  -3  13   5     4821.44     5209.99    184.00 o 
  -1  13   5     1173.94     1246.50    113.78 o 
   1  13   5     2467.53     2582.96    141.46 o 
   3  13   5      735.60      804.69     90.46 o 
 -18   0   6        4.64       51.77    147.10 o 
 -16   0   6       49.89      -16.91    124.55 o 
 -14   0   6        0.64      -60.99    102.25 o 
 -12   0   6     1493.87     1264.44     88.93 o 
 -10   0   6     4926.90     4709.75     96.87 o 
  -8   0   6    10931.05    10004.57    134.80 o 
  -6   0   6    19792.16    20460.17    166.06 o 
  -4   0   6    21673.65    22029.32    170.68 o 
  -2   0   6    69578.55    73372.98    474.10 o 
   0   0   6    69686.81    71591.39    470.00 o 
   2   0   6    34086.62    32438.54    249.86 o 
   4   0   6    77856.39    77797.25    527.15 o 
   6   0   6    41040.55    42560.48    397.73 o 
   8   0   6    27507.17    26542.25    302.66 o 
  10   0   6    31707.28    33218.89    373.64 o 
  12   0   6    11775.24    13406.57    237.05 o 
  14   0   6     8478.10    10013.28    224.49 o 
 -19   1   6     3629.67     3795.89    214.50 o 
 -17   1   6     8597.84     8476.42    263.19 o 
 -15   1   6     4196.15     4200.54    185.54 o 
 -13   1   6    14525.96    13824.80    283.95 o 
 -11   1   6     9702.79    10343.61    124.04 o 
  -9   1   6     7728.91     8056.65     85.85 o 
  -7   1   6    11888.41    12879.93    126.09 o 
  -5   1   6      999.12      899.26     22.30 o 
  -3   1   6      131.38      111.48     14.61 o 
  -1   1   6     1272.42     1253.68     29.21 o 
   1   1   6     4254.54     3938.37     51.00 o 
   3   1   6     4015.89     3870.21     51.00 o 
   5   1   6     3677.61     3297.70     65.35 o 
   7   1   6     5460.84     5258.68     89.44 o 
   9   1   6     2376.06     2304.13     71.76 o 
  11   1   6     4015.46     4259.48     97.90 o 
  13   1   6     1673.15     1994.81     85.59 o 
 -18   2   6     2347.67     2230.58    170.93 o 
 -16   2   6     3078.92     2718.01    166.83 o 
 -14   2   6     8007.55     7901.35    227.83 o 
 -12   2   6      640.46      601.21     52.54 o 
 -10   2   6    13493.63    13905.27    146.07 o 
  -8   2   6      386.87      186.82     33.06 o 
  -6   2   6     6995.53     7113.57     89.18 o 
  -4   2   6     1130.40      893.87     24.35 o 
  -2   2   6     3317.50     3679.03     45.36 o 
   0   2   6      117.31       96.10     17.68 o 
   2   2   6     1979.66     2006.35     41.77 o 
   4   2   6      176.34      118.40     23.32 o 
   6   2   6     3576.59     3705.17     71.76 o 
   8   2   6     3845.72     3841.25     80.98 o 
  10   2   6      452.20      431.56     49.72 o 
  12   2   6     1542.84     1331.07     71.24 o 
  14   2   6      452.12      226.54     89.44 o 
 -19   3   6      401.22      695.26    139.67 o 
 -17   3   6     1236.18     1115.04    136.34 o 
 -15   3   6      545.42      528.69    102.00 o 
 -13   3   6     1298.28     1295.71     89.18 o 
 -11   3   6     4284.41     4159.79     85.85 o 
  -9   3   6      100.27        9.23     32.80 o 
  -7   3   6     7355.65     7038.49    107.63 o 
  -5   3   6     3276.76     4469.88     72.52 o 
  -3   3   6    13478.82    13529.58     96.61 o 
  -1   3   6     1869.70     1829.52     37.93 o 
   1   3   6     3327.04     4036.53     54.33 o 
   3   3   6      379.80      278.82     25.88 o 
   5   3   6      161.66      259.86     32.55 o 
   7   3   6       93.85       28.45     32.03 o 
   9   3   6     1307.43     1238.81     59.20 o 
  11   3   6       34.51       -1.54     44.08 o 
  13   3   6       33.23       53.30     58.17 o 
 -18   4   6      459.31      165.55    156.07 o 
 -16   4   6     1085.83      983.31    127.62 o 
 -14   4   6     2818.80     3270.28    126.34 o 
 -12   4   6      121.33       88.93     45.62 o 
 -10   4   6    10890.63    10998.39    152.74 o 
  -8   4   6     2284.39     2187.27     70.22 o 
  -6   4   6     3531.19     3269.51     68.68 o 
  -4   4   6    12871.80    14452.15    119.42 o 
  -2   4   6     1020.92     1081.72     35.37 o 
   0   4   6    19409.82    21014.23    141.21 o 
   2   4   6     4194.15     3816.13     57.66 o 
   4   4   6     1615.34     1465.61     44.33 o 
   6   4   6     6262.96     5752.00     89.44 o 
   8   4   6     1109.72     1230.10     55.87 o 
  10   4   6     2787.57     2614.22     86.62 o 
  12   4   6      258.44      292.41     58.94 o 
 -17   5   6     6304.00     6057.48    329.05 o 
 -15   5   6     7888.68     8476.17    232.95 o 
 -13   5   6     8602.68     8365.20    179.90 o 
 -11   5   6    18400.44    18856.94    226.80 o 
  -9   5   6    20263.87    21022.18    221.93 o 
  -7   5   6    13938.45    13518.04    161.71 o 
  -5   5   6    11004.14     9515.35     97.90 o 
  -3   5   6    22248.32    21906.06    162.99 o 
  -1   5   6    19093.27    17696.29    140.44 o 
   1   5   6     3287.22     3111.64     59.97 o 
   3   5   6     2481.34     2376.91     52.79 o 
   5   5   6     5099.81     4771.51     89.95 o 
   7   5   6     1644.18     1511.23     65.09 o 
   9   5   6      363.81      348.27     50.23 o 
  11   5   6      135.15       22.30     50.23 o 
  13   5   6      546.90      270.37     98.41 o 
 -16   6   6     1368.86     1492.01    133.77 o 
 -14   6   6     5268.16     5182.06    188.87 o 
 -12   6   6      241.12      223.72     63.81 o 
 -10   6   6     6604.91     6328.10    147.10 o 
  -8   6   6      222.49      159.14     43.57 o 
  -6   6   6     1274.15     1205.24     53.56 o 
  -4   6   6       34.83       51.51     25.63 o 
  -2   6   6     2985.39     2995.04     63.30 o 
   0   6   6      126.43       54.59     29.98 o 
   2   6   6     1590.23     1516.36     56.64 o 
   4   6   6     4898.51     5059.05     90.72 o 
   6   6   6     3108.60     3036.56     89.18 o 
   8   6   6     4256.64     3800.76    103.79 o 
  10   6   6     1230.24      959.99     75.60 o 
  12   6   6     1091.77      823.91     80.47 o 
 -17   7   6     1165.94     1097.61    139.41 o 
 -15   7   6      863.61      940.52    119.17 o 
 -13   7   6     5905.57     5914.48    201.43 o 
 -11   7   6     1474.79     1427.17     93.54 o 
  -9   7   6     1593.74     1809.02     92.51 o 
  -7   7   6       13.65       12.81     41.26 o 
  -5   7   6      519.99      511.52     51.25 o 
  -3   7   6      953.22      825.45     47.92 o 
  -1   7   6      757.24      635.81     44.59 o 
   1   7   6     6361.91     6330.41    101.74 o 
   3   7   6     3875.50     3843.81     83.80 o 
   5   7   6     4459.37     4588.53    105.84 o 
   7   7   6     5272.09     5352.48    119.93 o 
   9   7   6     3312.50     3365.35    108.66 o 
  11   7   6     3435.71     3499.38    120.70 o 
 -16   8   6     1945.17     1801.84    157.09 o 
 -14   8   6     2099.77     2067.60    148.64 o 
 -12   8   6     3049.24     2948.66    127.37 o 
 -10   8   6      685.70      512.29     74.06 o 
  -8   8   6      389.20      273.95     56.89 o 
  -6   8   6      592.51      572.00     75.60 o 
  -4   8   6        8.92       -2.05     53.82 o 
  -2   8   6     2146.79     2297.47     84.57 o 
   0   8   6     2684.99     2608.58     88.67 o 
   2   8   6     1399.71     1457.41     62.53 o 
   4   8   6     6512.98     6820.14    134.80 o 
   6   8   6     3904.90     4008.59    108.66 o 
   8   8   6     4485.82     4535.74    119.68 o 
  10   8   6     2544.58     2500.44    106.61 o 
 -15   9   6        0.44     -125.57    150.69 o 
 -13   9   6      463.06      565.85    165.29 o 
 -11   9   6       18.64       16.40     87.13 o 
  -9   9   6     1774.79     1789.80    132.75 o 
  -7   9   6       63.35       72.01     62.79 o 
  -5   9   6    11420.84    11324.88    213.73 o 
  -3   9   6     3698.61     3669.29    132.49 o 
  -1   9   6     6225.00     5953.69    126.60 o 
   1   9   6     7487.79     7455.18    142.74 o 
   3   9   6    14000.26    14195.63    196.05 o 
   5   9   6     7067.46     7162.52    139.41 o 
   7   9   6     9634.71     9508.43    167.86 o 
   9   9   6     2856.67     2882.54    113.27 o 
 -14  10   6     2971.47     3501.18    287.28 o 
 -12  10   6     2468.76     2860.75    177.08 o 
 -10  10   6     5330.09     5867.07    216.81 o 
  -8  10   6     2446.12     2478.91    128.39 o 
  -6  10   6     2580.48     2799.51    129.67 o 
  -4  10   6     4101.72     3988.60    144.02 o 
  -2  10   6     1746.33     1535.32    102.00 o 
   0  10   6      167.04      188.87     56.64 o 
   2  10   6     1524.30     1644.75     86.88 o 
   4  10   6       33.08       27.93     66.12 o 
   6  10   6      454.20      563.28     82.78 o 
   8  10   6       36.97      202.71     85.34 o 
 -11  11   6      118.27      115.32     76.88 o 
  -9  11   6        0.33      -40.75     73.55 o 
  -7  11   6      302.76      214.50     79.70 o 
  -5  11   6        4.55        6.66     68.42 o 
  -3  11   6      105.28       -1.03     67.40 o 
  -1  11   6       95.21      -27.16     67.66 o 
   1  11   6      513.29      523.56     71.50 o 
   3  11   6      590.43      568.41     73.04 o 
   5  11   6      149.63      149.92     77.14 o 
   7  11   6      144.72       24.60     77.65 o 
 -10  12   6       20.47       -0.26     88.16 o 
  -8  12   6       11.07      -53.30     81.24 o 
  -6  12   6       16.37        7.94     76.37 o 
  -4  12   6       20.38       -0.26     75.34 o 
  -2  12   6        3.12      -69.96     69.96 o 
   0  12   6      345.52      421.05     86.36 o 
   2  12   6       11.43      -49.20     66.37 o 
   4  12   6       12.93       52.28     78.16 o 
  -7  13   6       86.66       75.86     89.44 o 
  -5  13   6       45.42      -11.53     83.54 o 
  -3  13   6        6.34      -77.65     77.65 o 
  -1  13   6      206.66       23.32     82.01 o 
   1  13   6      440.20      501.52    100.71 o 
 -19   1   7      405.63      260.12    128.14 o 
 -17   1   7     2453.18     2212.13    164.53 o 
 -15   1   7     1289.35     1754.94    136.34 o 
 -13   1   7     6269.16     6029.80    144.79 o 
 -11   1   7    14232.58    14177.69    154.28 o 
  -9   1   7    12154.52    11399.20    127.88 o 
  -7   1   7    23159.62    22695.37    167.09 o 
  -5   1   7    27740.26    27286.72    155.56 o 
  -3   1   7    35560.37    36948.66    191.18 o 
  -1   1   7    42838.40    43829.79    223.72 o 
   1   1   7    33691.57    33780.12    187.08 o 
   3   1   7    13011.62    11619.84     94.31 o 
   5   1   7    22727.19    23185.36    203.48 o 
   7   1   7    12310.04    12027.83    140.69 o 
   9   1   7     7512.40     7881.36    119.17 o 
  11   1   7     1893.19     2127.05     80.98 o 
  13   1   7     2519.86     2923.28    100.20 o 
 -18   2   7     1330.97     1379.25    153.76 o 
 -16   2   7     1043.16      858.76    124.29 o 
 -14   2   7      448.99      308.29     92.00 o 
 -12   2   7      264.32      290.61     41.52 o 
 -10   2   7      518.55      815.97     46.64 o 
  -8   2   7     4143.18     3635.72     71.76 o 
  -6   2   7      847.81      732.94     37.67 o 
  -4   2   7     8148.12     8328.81     69.96 o 
  -2   2   7     1600.66     1436.91     34.34 o 
   0   2   7    10223.10    10225.47     88.41 o 
   2   2   7    11577.29    10318.24     93.54 o 
   4   2   7     4011.71     3540.64     68.17 o 
   6   2   7     3830.31     3453.51     73.29 o 
   8   2   7     1638.08     1569.92     62.02 o 
  10   2   7     3437.15     3740.53     94.56 o 
  12   2   7       21.49       -1.03     50.49 o 
 -19   3   7        1.43      -71.50    115.07 o 
 -17   3   7      135.23      -55.87    100.71 o 
 -15   3   7     1717.60     1791.85    139.41 o 
 -13   3   7     2021.13     2141.91     84.31 o 
 -11   3   7     3817.24     3678.77     85.08 o 
  -9   3   7     8562.82     8039.23    124.55 o 
  -7   3   7    18561.64    19703.92    183.49 o 
  -5   3   7    37232.24    39703.32    243.71 o 
  -3   3   7    42796.15    45939.16    248.07 o 
  -1   3   7    10148.95    10420.24     89.18 o 
   1   3   7    62367.40    65292.75    343.15 o 
   3   3   7    18957.39    18793.13    140.95 o 
   5   3   7    31874.27    31990.32    232.18 o 
   7   3   7     8654.71     8432.60    118.65 o 
   9   3   7     7407.41     7363.95    116.09 o 
  11   3   7     5779.77     5863.23    115.83 o 
  13   3   7     2092.05     2192.14    149.41 o 
 -18   4   7     1688.87     1745.72    228.85 o 
 -16   4   7     3180.54     3576.52    187.85 o 
 -14   4   7     6717.91     6950.58    167.86 o 
 -12   4   7     2984.39     3025.28     97.13 o 
 -10   4   7       73.53       35.62     41.52 o 
  -8   4   7      850.96      580.71     43.57 o 
  -6   4   7      216.51       89.44     32.80 o 
  -4   4   7     3778.36     3964.26     61.76 o 
  -2   4   7    45785.93    50574.07    275.24 o 
   0   4   7     3062.64     3387.14     56.12 o 
   2   4   7     7464.58     7769.37     85.08 o 
   4   4   7      517.19      624.53     40.75 o 
   6   4   7     2910.91     2867.42     70.73 o 
   8   4   7     1694.67     1689.34     65.61 o 
  10   4   7       46.79       86.11     49.97 o 
  12   4   7       75.26       26.14     57.66 o 
 -17   5   7     1023.21      783.68    191.95 o 
 -15   5   7      210.53      129.16     86.11 o 
 -13   5   7     1099.73     1095.56     75.60 o 
 -11   5   7       69.67       50.23     46.90 o 
  -9   5   7      138.20      123.27     41.00 o 
  -7   5   7      305.45      468.21     43.31 o 
  -5   5   7    12436.35    12953.99    140.44 o 
  -3   5   7      154.69      399.27     33.32 o 
  -1   5   7    11627.43    11209.30    114.30 o 
   1   5   7     4666.17     4435.80     67.40 o 
   3   5   7     3683.69     3579.08     64.32 o 
   5   5   7     9200.09     8832.90    124.04 o 
   7   5   7      443.10      401.32     49.20 o 
   9   5   7     1894.13     1537.88     75.09 o 
  11   5   7      968.92      769.07     72.27 o 
 -18   6   7      361.32      384.92    178.11 o 
 -16   6   7      694.29      608.64    115.07 o 
 -14   6   7     2741.57     2730.31    155.04 o 
 -12   6   7     6423.85     6050.82    153.76 o 
 -10   6   7     2734.08     2637.54     89.95 o 
  -8   6   7    20528.24    21170.81    206.55 o 
  -6   6   7    14594.49    15152.03    161.71 o 
  -4   6   7    20314.19    19786.69    183.49 o 
  -2   6   7    23045.80    21662.85    171.45 o 
   0   6   7    18390.56    18176.54    172.73 o 
   2   6   7    26412.44    26759.32    226.54 o 
   4   6   7    15012.93    14845.27    182.98 o 
   6   6   7     5714.94     5700.49    119.68 o 
   8   6   7    12689.19    12247.20    184.00 o 
  10   6   7     2960.88     2865.11    121.47 o 
 -17   7   7      380.00      407.73    171.70 o 
 -15   7   7      223.54      152.48     99.18 o 
 -13   7   7       30.10      -32.29     64.84 o 
 -11   7   7       39.23       41.00     59.97 o 
  -9   7   7      132.46      247.56     52.54 o 
  -7   7   7      720.98      800.59     63.30 o 
  -5   7   7     2072.97     2122.95     79.96 o 
  -3   7   7      319.18      293.69     39.47 o 
  -1   7   7     1095.04     1087.10     54.84 o 
   1   7   7      856.18      904.89     52.79 o 
   3   7   7       26.11       35.88     37.16 o 
   5   7   7      484.18      478.20     57.15 o 
   7   7   7      577.28      557.90     63.30 o 
   9   7   7      163.93      238.84     63.30 o 
  11   7   7        9.57      -31.27     73.55 o 
 -16   8   7      818.23      639.40    127.88 o 
 -14   8   7     1621.64     1435.37    135.57 o 
 -12   8   7     1144.90     1169.11     96.87 o 
 -10   8   7     1074.32     1186.54     88.93 o 
  -8   8   7     2800.65     2800.53    121.47 o 
  -6   8   7     1357.28     1445.88     95.33 o 
  -4   8   7     1690.01     1732.91     97.90 o 
  -2   8   7     2320.31     2590.39     95.33 o 
   0   8   7      450.80      490.76     48.44 o 
   2   8   7     1336.83     1277.26     62.53 o 
   4   8   7     1069.79     1088.90     73.04 o 
   6   8   7      491.94      379.28     60.99 o 
   8   8   7      271.96      323.67     67.14 o 
  10   8   7      176.84      144.28     75.60 o 
 -15   9   7      309.41      333.92    170.42 o 
 -13   9   7      552.00      634.53    116.35 o 
 -11   9   7     1985.74     2443.03    154.53 o 
  -9   9   7      262.16      493.07     83.03 o 
  -7   9   7     7310.48     7554.10    183.49 o 
  -5   9   7     3213.70     3535.52    135.05 o 
  -3   9   7     6480.56     5860.66    156.33 o 
  -1   9   7     5701.84     5278.93    123.78 o 
   1   9   7     4599.72     4585.46    117.88 o 
   3   9   7     6860.58     7208.65    144.54 o 
   5   9   7     2427.45     2678.55    100.46 o 
   7   9   7     2713.88     2751.84    107.63 o 
   9   9   7     1930.56     2036.07    105.33 o 
 -14  10   7     1447.85     1250.60    216.04 o 
 -12  10   7      145.58      156.33    104.56 o 
 -10  10   7     3810.09     3876.10    169.91 o 
  -8  10   7     4424.15     4685.92    163.24 o 
  -6  10   7     4001.07     4166.20    152.74 o 
  -4  10   7     8778.49     8333.17    194.00 o 
  -2  10   7     7091.32     6631.78    173.24 o 
   0  10   7    10629.21     9908.98    205.79 o 
   2  10   7     9357.59     9451.79    170.93 o 
   4  10   7     3514.30     3614.45    140.69 o 
   6  10   7     6998.65     7335.25    182.47 o 
 -11  11   7      153.35      122.50     87.13 o 
  -9  11   7      164.59       65.35     82.52 o 
  -7  11   7       36.53       94.05     79.19 o 
  -5  11   7      256.17      147.87     77.39 o 
  -3  11   7      683.53      599.93     90.98 o 
  -1  11   7      577.86      498.19     84.83 o 
   1  11   7      761.58      816.74     93.28 o 
   3  11   7      914.84      868.25     93.54 o 
   5  11   7     1249.35     1466.90    112.25 o 
 -10  12   7     1779.46     1710.10    137.36 o 
  -8  12   7      645.36      700.90    103.79 o 
  -6  12   7     2231.68     2045.04    130.70 o 
  -4  12   7     2256.05     2206.49    141.46 o 
  -2  12   7     4123.18     4347.13    167.86 o 
   0  12   7     3627.66     3654.43    157.61 o 
   2  12   7     2051.50     2038.12    127.11 o 
   4  12   7     3989.74     4224.63    166.58 o 
  -5  13   7       59.83       82.78     85.85 o 
  -3  13   7       21.26      -63.30     81.24 o 
  -1  13   7       44.36       36.39     85.08 o 
   1  13   7      200.57       99.69     91.23 o 
 -20   0   8     2561.08     2743.13    290.10 o 
 -18   0   8     5420.45     5445.51    335.97 o 
 -16   0   8    23999.61    25732.18    642.47 o 
 -14   0   8    18028.04    19164.21    502.55 o 
 -12   0   8    48987.31    49561.55    591.47 o 
 -10   0   8    52498.34    51444.38    593.27 o 
  -8   0   8    99605.63   101868.54    658.62 o 
  -6   0   8    89738.93    91610.77    593.27 o 
  -4   0   8   108931.52   112864.10    718.84 o 
  -2   0   8   106040.70   112514.04    721.66 o 
   0   0   8    53623.00    52637.06    379.02 o 
   2   0   8    88341.75    89310.23    603.01 o 
   4   0   8    24640.00    23574.63    263.96 o 
   6   0   8    19851.53    20633.92    261.14 o 
   8   0   8     6851.65     6755.05    156.07 o 
  10   0   8     6694.17     7547.95    179.65 o 
  12   0   8     1734.87     2050.43    125.06 o 
 -19   1   8      100.93      -57.40    114.55 o 
 -17   1   8       49.06       85.34    106.10 o 
 -15   1   8      708.77      694.24    110.71 o 
 -13   1   8     3491.58     3467.09    103.02 o 
 -11   1   8     5271.48     4666.95    105.07 o 
  -9   1   8     9505.21     9541.74    106.10 o 
  -7   1   8     9269.67     8827.77     74.83 o 
  -5   1   8    14666.61    14605.40    104.05 o 
  -3   1   8    16555.85    17016.14    113.27 o 
  -1   1   8    11328.30    11410.73     89.95 o 
   1   1   8     5501.64     5471.39     64.32 o 
   3   1   8     1755.22     1565.56     41.77 o 
   5   1   8     4433.79     4263.33     80.73 o 
   7   1   8      101.33       18.96     36.65 o 
   9   1   8       21.01      -17.43     41.52 o 
  11   1   8       22.31       24.09     51.51 o 
 -18   2   8       36.90     -104.56    104.56 o 
 -16   2   8     1554.81     1332.35    135.05 o 
 -14   2   8      205.77       95.59     79.19 o 
 -12   2   8     3969.67     3887.12    104.81 o 
 -10   2   8     3614.41     3547.05     79.44 o 
  -8   2   8    13811.44    14801.19    137.36 o 
  -6   2   8     1098.14     1344.91     47.15 o 
  -4   2   8    12663.50    13343.01     99.95 o 
  -2   2   8     5348.52     5293.54     62.53 o 
   0   2   8     7025.54     7426.99     78.68 o 
   2   2   8     2392.04     2347.19     51.51 o 
   4   2   8     1226.33     1338.50     51.00 o 
   6   2   8       31.76       32.29     34.08 o 
   8   2   8     2508.49     2409.46     76.11 o 
  10   2   8     1022.66      917.71     64.07 o 
  12   2   8        1.60      -54.07     54.07 o 
 -19   3   8       15.61      -52.02    118.65 o 
 -17   3   8        4.19      -97.38     97.38 o 
 -15   3   8       31.89       -6.66     81.24 o 
 -13   3   8     2864.11     3020.16     99.43 o 
 -11   3   8       63.79       27.16     36.13 o 
  -9   3   8       40.03       39.72     33.57 o 
  -7   3   8     2448.73     2657.02     67.91 o 
  -5   3   8     3331.12     3584.21     48.69 o 
  -3   3   8      114.91      108.15     20.50 o 
  -1   3   8      379.57      341.61     26.40 o 
   1   3   8      619.50      866.97     38.95 o 
   3   3   8       12.49       25.88     25.37 o 
   5   3   8      598.10      731.40     45.36 o 
   7   3   8      415.47      285.49     42.80 o 
   9   3   8       23.28       80.73     44.33 o 
  11   3   8      190.06      190.92     59.71 o 
 -18   4   8      826.54      918.99    150.94 o 
 -16   4   8     1365.68     1281.61    139.16 o 
 -14   4   8     1395.92     1800.05    132.49 o 
 -12   4   8     6737.63     6631.02    131.72 o 
 -10   4   8     1508.79     1249.83     65.61 o 
  -8   4   8    10039.49    10061.46    128.90 o 
  -6   4   8     2144.88     2165.75     63.56 o 
  -4   4   8    10105.07    10867.95    106.35 o 
  -2   4   8     5879.34     6357.06     74.06 o 
   0   4   8     4157.98     4231.04     64.58 o 
   2   4   8     2821.95     2699.05     58.17 o 
   4   4   8     3175.93     3032.20     70.22 o 
   6   4   8     1961.40     1896.41     64.84 o 
   8   4   8      910.45      934.11     63.30 o 
  10   4   8      466.75      505.62     62.27 o 
 -17   5   8     1609.04     1278.54    208.86 o 
 -15   5   8     2068.76     1819.01    202.71 o 
 -13   5   8      112.74       56.64     53.82 o 
 -11   5   8     4628.61     4553.94    116.35 o 
  -9   5   8     5121.48     5095.44     99.43 o 
  -7   5   8      179.41      143.77     37.42 o 
  -5   5   8     3901.55     3441.98     77.91 o 
  -3   5   8      799.48      735.24     38.70 o 
  -1   5   8     8890.78     8230.40     89.44 o 
   1   5   8      249.49      221.16     30.50 o 
   3   5   8     3495.17     3580.11     74.06 o 
   5   5   8     2163.80     2032.23     72.01 o 
   7   5   8     2377.80     2324.89     82.26 o 
   9   5   8     1484.29     1587.60     78.68 o 
  11   5   8     1776.41     1697.03     88.67 o 
 -18   6   8      174.53      -87.13    159.40 o 
 -16   6   8     2742.19     2249.80    234.74 o 
 -14   6   8      728.34      779.32    109.17 o 
 -12   6   8     2468.04     2571.94    113.78 o 
 -10   6   8     7594.43     7427.25    125.83 o 
  -8   6   8    11215.18    11147.79    144.54 o 
  -6   6   8     6654.07     6564.38    107.12 o 
  -4   6   8     9665.69     9520.47    130.19 o 
  -2   6   8     2264.00     2151.40     58.17 o 
   0   6   8    20455.43    20027.85    188.62 o 
   2   6   8     1086.13      912.58     52.79 o 
   4   6   8     1872.69     1875.90     70.99 o 
   6   6   8      252.88      181.18     47.67 o 
   8   6   8      821.06      631.45     62.02 o 
  10   6   8      116.19      139.16     63.30 o 
 -17   7   8      637.12      426.18    175.03 o 
 -15   7   8     1449.88     1333.89    133.77 o 
 -13   7   8     3744.85     3858.42    141.21 o 
 -11   7   8     9656.21     9908.21    152.74 o 
  -9   7   8     6142.06     5879.63    129.93 o 
  -7   7   8     8103.32     8441.31    147.61 o 
  -5   7   8    18506.32    18442.55    217.32 o 
  -3   7   8     9814.95     9342.36    147.36 o 
  -1   7   8    18232.97    17700.39    180.93 o 
   1   7   8      650.43      665.02     50.74 o 
   3   7   8     8256.36     8195.55    142.49 o 
   5   7   8     4000.99     3954.26    108.66 o 
   7   7   8      431.44      338.53     63.81 o 
   9   7   8       66.77       27.16     59.20 o 
 -16   8   8      836.23      482.81    122.24 o 
 -14   8   8     2394.53     2833.59    165.29 o 
 -12   8   8     2774.12     3067.82    129.93 o 
 -10   8   8     6149.15     6625.63    172.98 o 
  -8   8   8    12739.38    13724.86    237.31 o 
  -6   8   8     4194.16     4471.42    139.67 o 
  -4   8   8    17955.44    17718.84    263.19 o 
  -2   8   8     7494.81     7159.70    162.73 o 
   0   8   8     4742.73     4773.56    100.20 o 
   2   8   8     9930.20    10143.72    143.51 o 
   4   8   8     1558.30     1678.83     83.03 o 
   6   8   8     1613.22     1677.55     88.67 o 
   8   8   8      359.32      251.91     67.91 o 
 -15   9   8     5305.35     5536.74    315.21 o 
 -13   9   8     5832.28     6375.51    229.36 o 
 -11   9   8    11033.33    11398.68    236.79 o 
  -9   9   8    11293.51    11944.54    236.03 o 
  -7   9   8    21345.24    21782.79    314.19 o 
  -5   9   8    15157.60    15170.99    254.48 o 
  -3   9   8    14427.73    14377.32    242.95 o 
  -1   9   8    18763.34    18431.02    275.24 o 
   1   9   8    10300.51    10685.22    174.26 o 
   3   9   8     8759.33     9273.17    192.46 o 
   5   9   8     3931.03     4016.28    120.96 o 
   7   9   8     3131.65     3163.92    117.63 o 
 -14  10   8       61.17       75.86     92.51 o 
 -12  10   8       40.01      140.44     86.11 o 
 -10  10   8        0.17      -58.17     75.86 o 
  -8  10   8      196.71      220.14     78.68 o 
  -6  10   8       67.52      -11.79     67.66 o 
  -4  10   8       24.43       57.66     69.45 o 
  -2  10   8        1.11      -60.22     60.22 o 
   0  10   8       40.72       25.11     66.63 o 
   2  10   8       31.99       -9.48     58.43 o 
   4  10   8      109.36       89.69     72.52 o 
   6  10   8      219.77      187.85     82.78 o 
 -11  11   8      104.52      247.56     96.36 o 
  -9  11   8      390.52      230.39     88.93 o 
  -7  11   8        5.78      -54.33     74.83 o 
  -5  11   8      374.89      352.89     86.88 o 
  -3  11   8        4.76        7.18     71.50 o 
  -1  11   8       52.22       24.35     72.78 o 
   1  11   8      198.89       92.51     76.37 o 
   3  11   8       86.54       90.72     77.14 o 
   5  11   8      106.02       82.26     82.26 o 
 -10  12   8        5.91      -12.30     90.72 o 
  -8  12   8      114.47      -24.86     84.83 o 
  -6  12   8       39.11       55.61     85.08 o 
  -4  12   8      342.19      364.93     90.21 o 
  -2  12   8        4.85       95.08     80.47 o 
   0  12   8      413.50      473.85     91.23 o 
   2  12   8       29.92      -49.72     81.24 o 
  -3  13   8      829.24      845.18    196.56 o 
  -1  13   8      575.58      468.21    175.55 o 
 -19   1   9     3788.02     3835.35    223.98 o 
 -17   1   9     3758.52     4364.81    211.68 o 
 -15   1   9    10297.36     9961.77    264.47 o 
 -13   1   9    12020.84    11892.00    176.31 o 
 -11   1   9    13862.43    13439.63    183.23 o 
  -9   1   9    22470.51    22056.74    176.06 o 
  -7   1   9    18637.68    18201.91    149.66 o 
  -5   1   9    26801.47    26851.83    157.09 o 
  -3   1   9    13422.32    13155.93    100.20 o 
  -1   1   9    10342.13    10120.66     92.51 o 
   1   1   9    13986.45    13624.91    112.50 o 
   3   1   9     1009.60      780.35     41.77 o 
   5   1   9     7263.45     7162.01    105.33 o 
   7   1   9      277.46      289.59     45.10 o 
   9   1   9     1427.77     1470.23     72.52 o 
  11   1   9       17.59       53.30     55.61 o 
 -18   2   9      552.18      524.84    130.44 o 
 -16   2   9     2182.21     2034.79    151.46 o 
 -14   2   9     1061.44     1253.17     76.88 o 
 -12   2   9     5148.35     4592.63    113.53 o 
 -10   2   9      664.65      414.39     39.21 o 
  -8   2   9     5056.57     4875.81     79.44 o 
  -6   2   9     3645.73     3437.62     70.22 o 
  -4   2   9       20.42       24.09     19.48 o 
  -2   2   9      695.73      768.30     32.80 o 
   0   2   9       58.56       79.96     24.60 o 
   2   2   9       29.57      -16.66     24.09 o 
   4   2   9     2087.21     2331.30     65.35 o 
   6   2   9     1271.93     1261.37     58.17 o 
   8   2   9      457.49      411.32     50.49 o 
  10   2   9     2804.54     2761.06     92.51 o 
 -19   3   9     3841.19     4221.81    234.74 o 
 -17   3   9     9964.51    10696.75    304.71 o 
 -15   3   9     7325.48     7335.50    231.93 o 
 -13   3   9    24543.23    24961.83    278.05 o 
 -11   3   9    15463.55    15194.83    157.09 o 
  -9   3   9    25049.52    25748.33    226.54 o 
  -7   3   9    22552.36    23245.58    203.48 o 
  -5   3   9     9218.96     8945.40     83.03 o 
  -3   3   9    23614.24    25002.32    165.55 o 
  -1   3   9     4808.26     4520.37     65.61 o 
   1   3   9     1691.42     1938.69     50.49 o 
   3   3   9     1000.89      987.41     48.18 o 
   5   3   9       81.38       87.39     35.62 o 
   7   3   9      226.32      169.65     43.57 o 
   9   3   9      112.05       90.21     49.20 o 
  11   3   9      791.18      701.16     99.69 o 
 -18   4   9      631.69      797.00    146.33 o 
 -16   4   9     2023.75     1972.26    156.84 o 
 -14   4   9      953.24     1000.48     87.64 o 
 -12   4   9      121.94       -2.05     46.13 o 
 -10   4   9     6457.46     6862.43    127.37 o 
  -8   4   9      160.48      128.14     37.93 o 
  -6   4   9     1971.89     2433.29     68.94 o 
  -4   4   9       39.93        5.13     21.78 o 
  -2   4   9     3462.78     3381.50     59.71 o 
   0   4   9      720.30      587.63     35.62 o 
   2   4   9     3731.04     3390.21     66.63 o 
   4   4   9     3955.92     3769.49     79.96 o 
   6   4   9     6340.54     6001.36    105.07 o 
   8   4   9     7086.63     7006.20    129.93 o 
  10   4   9     1933.95     1929.72     94.56 o 
 -17   5   9      404.98      125.83    158.38 o 
 -15   5   9     1587.68     1457.41    136.59 o 
 -13   5   9     3715.50     3568.06    112.25 o 
 -11   5   9     5111.09     4973.20    105.33 o 
  -9   5   9     1926.67     1909.73     71.50 o 
  -7   5   9     1766.31     1826.70     65.86 o 
  -5   5   9       99.86      -11.53     32.80 o 
  -3   5   9     5405.62     4835.58     78.68 o 
  -1   5   9      553.54      709.10     38.18 o 
   1   5   9      716.36      870.30     42.03 o 
   3   5   9     2005.93     2104.75     71.50 o 
   5   5   9      227.50      156.07     45.10 o 
   7   5   9     2545.62     2740.82     90.98 o 
   9   5   9     2216.06     2333.60     93.28 o 
 -18   6   9     2923.53     2769.01    279.59 o 
 -16   6   9     7409.10     6940.08    348.27 o 
 -14   6   9    10737.97    10999.16    217.06 o 
 -12   6   9     6604.13     6559.00    142.49 o 
 -10   6   9    17891.16    19286.96    208.35 o 
  -8   6   9     8576.54     8453.10    128.39 o 
  -6   6   9    24078.32    23979.29    222.96 o 
  -4   6   9     6763.32     6219.19    104.56 o 
  -2   6   9     5084.31     4465.01     94.05 o 
   0   6   9    11343.94    10987.37    138.13 o 
   2   6   9     4103.77     4044.98     82.26 o 
   4   6   9      288.04      322.13     47.92 o 
   6   6   9     1192.23     1015.35     67.14 o 
   8   6   9      199.03       57.15     55.10 o 
 -17   7   9       17.49      -53.56    160.94 o 
 -15   7   9        0.82      -58.17     89.18 o 
 -13   7   9      823.12      774.71     78.42 o 
 -11   7   9     1265.12     1044.56     79.70 o 
  -9   7   9     1217.60     1148.61     75.60 o 
  -7   7   9      114.20      113.02     49.20 o 
  -5   7   9        2.19      -44.08     44.08 o 
  -3   7   9      261.45      226.29     49.97 o 
  -1   7   9      265.62      285.49     44.59 o 
   1   7   9      189.79      150.17     43.82 o 
   3   7   9       18.65       67.14     48.44 o 
   5   7   9      608.54      416.18     61.51 o 
   7   7   9       48.55       55.61     57.66 o 
   9   7   9       10.16      -22.30     64.58 o 
 -16   8   9      418.20      509.72    123.52 o 
 -14   8   9       16.61      -65.35     65.35 o 
 -12   8   9     3218.24     3480.67    130.95 o 
 -10   8   9      733.31      715.00     86.88 o 
  -8   8   9      192.71      123.52     68.68 o 
  -6   8   9     1203.88     1311.34     96.10 o 
  -4   8   9     1740.22     1789.54    102.00 o 
  -2   8   9     3658.93     3875.08    109.43 o 
   0   8   9      164.07      191.43     46.90 o 
   2   8   9      737.32      788.03     60.48 o 
   4   8   9     2527.91     2380.25     98.92 o 
   6   8   9      492.76      370.57     67.91 o 
   8   8   9     1375.38     1169.62     91.75 o 
 -15   9   9     1463.03     1955.60    171.19 o 
 -13   9   9     3848.49     4533.44    170.16 o 
 -11   9   9     3200.44     3455.82    149.41 o 
  -9   9   9     3452.23     3813.06    150.69 o 
  -7   9   9     3292.16     3496.56    140.44 o 
  -5   9   9     3629.67     3975.02    143.77 o 
  -3   9   9     2158.62     2040.94    111.73 o 
  -1   9   9     2782.09     2776.95    123.52 o 
   1   9   9      481.42      535.35     67.40 o 
   3   9   9      290.00      304.71     63.04 o 
   5   9   9      384.37      443.61     71.76 o 
   7   9   9        2.27       27.16     68.68 o 
 -14  10   9     4176.99     4851.47    188.10 o 
 -12  10   9     5344.52     5766.87    197.84 o 
 -10  10   9     4191.41     4234.37    166.06 o 
  -8  10   9     6762.78     6853.46    188.62 o 
  -6  10   9     3939.08     3997.32    155.30 o 
  -4  10   9     5742.20     5566.21    167.86 o 
  -2  10   9     2114.26     2090.92    118.40 o 
   0  10   9     1885.69     1735.98    111.48 o 
   2  10   9      578.63      405.42    103.02 o 
   4  10   9      337.14      323.16     86.88 o 
 -11  11   9      747.55      781.37    109.43 o 
  -9  11   9      280.74      382.36     95.33 o 
  -7  11   9      302.70      379.02     90.72 o 
  -5  11   9       33.37      117.63     79.70 o 
  -3  11   9        0.03       35.11     73.29 o 
  -1  11   9       36.63        9.23     77.39 o 
   1  11   9      474.69      604.80     95.59 o 
   3  11   9      249.89       22.30    103.02 o 
  -8  12   9     1206.96     1079.93    116.09 o 
  -6  12   9     3329.76     3649.81    161.96 o 
  -4  12   9      485.35      393.63     94.31 o 
  -2  12   9     1367.66     1339.27    117.88 o 
   0  12   9       33.52      117.88     88.93 o 
 -18   0  10     7154.70     8073.05    393.38 o 
 -16   0  10    29688.83    30344.80    711.15 o 
 -14   0  10     7777.10     7973.62    216.04 o 
 -12   0  10    31947.08    31816.83    450.78 o 
 -10   0  10    16214.67    15981.84    287.02 o 
  -8   0  10    18260.11    18601.70    301.37 o 
  -6   0  10    12899.03    12162.37    133.77 o 
  -4   0  10     3972.78     3997.06     79.44 o 
  -2   0  10     2636.37     2741.84     73.29 o 
   0   0  10     3040.58     2971.21     79.96 o 
   2   0  10      143.68      198.61     41.52 o 
   4   0  10      262.60      130.44     53.05 o 
   6   0  10     1526.76     1508.67     93.03 o 
   8   0  10       99.08       96.36     67.14 o 
  10   0  10      767.16      603.52     92.26 o 
 -19   1  10     1086.12     1105.55    158.38 o 
 -17   1  10     1002.31     1166.03    138.64 o 
 -15   1  10      174.17      132.24     91.23 o 
 -13   1  10     1374.67     1433.84     78.68 o 
 -11   1  10       87.82      130.95     47.15 o 
  -9   1  10      451.98      411.57     49.46 o 
  -7   1  10     5075.33     5043.67     77.39 o 
  -5   1  10     2759.85     2838.46     48.69 o 
  -3   1  10     1607.29     1738.29     42.28 o 
  -1   1  10    15300.98    15279.14    118.65 o 
   1   1  10     8116.31     8487.70     90.72 o 
   3   1  10     9624.53     9742.15    118.91 o 
   5   1  10     8973.45     8925.67    121.99 o 
   7   1  10     6092.52     6390.38    113.78 o 
   9   1  10     4482.48     4459.37    106.61 o 
 -18   2  10      721.46      618.64    133.26 o 
 -16   2  10      714.20      795.72    118.65 o 
 -14   2  10     1645.40     1493.80     83.29 o 
 -12   2  10      536.68      425.92     56.38 o 
 -10   2  10      103.73       97.13     44.08 o 
  -8   2  10      929.41      807.25     43.82 o 
  -6   2  10      871.19     1089.92     45.87 o 
  -4   2  10     4775.07     4788.43     61.76 o 
  -2   2  10     6255.90     6090.54     72.27 o 
   0   2  10     2175.94     2022.49     48.95 o 
   2   2  10     9814.48     9682.18     98.92 o 
   4   2  10     1516.48     1494.06     59.71 o 
   6   2  10     5817.06     5587.99    103.02 o 
   8   2  10     3577.54     3749.50     98.92 o 
  10   2  10     1479.18     1676.01     83.29 o 
 -19   3  10      164.16      276.52    137.36 o 
 -17   3  10      339.20       70.47    107.12 o 
 -15   3  10       24.11       42.54     69.96 o 
 -13   3  10      335.39      253.20     54.59 o 
 -11   3  10      757.70      741.14     63.56 o 
  -9   3  10      776.05      928.21     53.56 o 
  -7   3  10      486.28      366.21     40.75 o 
  -5   3  10     4594.79     4543.17     85.59 o 
  -3   3  10      157.41      141.72     26.40 o 
  -1   3  10     1351.42     1285.97     44.33 o 
   1   3  10     1400.15     1276.23     47.15 o 
   3   3  10     2493.32     2517.35     69.19 o 
   5   3  10     3775.21     3570.88     83.29 o 
   7   3  10       15.49       12.56     44.33 o 
   9   3  10     1763.35     1802.61     81.24 o 
 -18   4  10     1974.68     1953.30    182.47 o 
 -16   4  10      859.64      754.72    126.34 o 
 -14   4  10     2225.52     2406.39    100.71 o 
 -12   4  10     4283.58     4130.58    113.53 o 
 -10   4  10     1547.26     1420.00     66.89 o 
  -8   4  10     5707.47     5808.38    103.02 o 
  -6   4  10     2131.47     2280.30     69.71 o 
  -4   4  10     3573.99     3739.51     82.78 o 
  -2   4  10     4927.47     5213.58     75.34 o 
   0   4  10      497.76      525.61     37.16 o 
   2   4  10     2780.18     2889.97     74.06 o 
   4   4  10      769.39      796.23     51.51 o 
   6   4  10      535.94      518.18     57.15 o 
   8   4  10      617.56      596.86     65.86 o 
 -17   5  10      243.11      205.27    165.04 o 
 -15   5  10     1778.63     1691.39    113.02 o 
 -13   5  10     2441.71     2309.77    115.83 o 
 -11   5  10     3484.01     3427.63     94.56 o 
  -9   5  10     3692.55     3502.97     89.69 o 
  -7   5  10     9689.47     9165.54    130.70 o 
  -5   5  10     9852.76     9123.51    127.37 o 
  -3   5  10    20551.69    19815.39    192.97 o 
  -1   5  10     2702.81     2681.62     62.27 o 
   1   5  10    16954.70    16986.68    149.66 o 
   3   5  10     9534.07     9172.20    137.87 o 
   5   5  10     9413.69     8981.02    146.59 o 
   7   5  10     2808.67     2895.61     97.38 o 
   9   5  10     3019.57     2981.71    105.84 o 
 -18   6  10      825.41      560.98    194.51 o 
 -16   6  10     2095.01     2420.74    246.53 o 
 -14   6  10     3147.13     3333.57    174.26 o 
 -12   6  10      727.32      621.97     63.81 o 
 -10   6  10       52.38        9.23     44.33 o 
  -8   6  10     2060.03     1952.53     74.57 o 
  -6   6  10      447.67      462.31     48.95 o 
  -4   6  10      544.85      403.37     46.64 o 
  -2   6  10    11271.91    11493.50    167.09 o 
   0   6  10       49.69       27.16     35.37 o 
   2   6  10     4633.96     4990.11    102.76 o 
   4   6  10     1335.72     1431.79     71.50 o 
   6   6  10     2794.74     3109.08     99.18 o 
   8   6  10     2106.54     2134.99     94.05 o 
 -17   7  10     1376.23     1054.56    207.07 o 
 -15   7  10      590.61      588.14    118.65 o 
 -13   7  10     2508.08     2500.18    109.17 o 
 -11   7  10      886.48     1053.53     81.75 o 
  -9   7  10     1842.08     1750.59     86.62 o 
  -7   7  10      840.60      679.63     63.04 o 
  -5   7  10       95.40      239.10     53.30 o 
  -3   7  10       42.34       -5.64     46.90 o 
  -1   7  10     4160.48     4385.06    112.50 o 
   1   7  10     2004.32     2105.27     77.39 o 
   3   7  10     2955.81     2970.69    103.53 o 
   5   7  10     2634.16     2470.45    103.28 o 
   7   7  10     1610.03     1386.43     92.51 o 
 -16   8  10     2570.89     2910.21    257.04 o 
 -14   8  10      134.72      192.72     72.78 o 
 -12   8  10     2362.88     2619.86    131.98 o 
 -10   8  10      171.71      216.81     76.37 o 
  -8   8  10        1.21       13.58     65.35 o 
  -6   8  10      289.77      281.13     72.01 o 
  -4   8  10     1775.81     1689.08    104.05 o 
  -2   8  10      261.07      298.56     57.15 o 
   0   8  10     2643.01     2421.76     97.38 o 
   2   8  10     2378.80     2486.09     98.41 o 
   4   8  10     1262.48     1235.74     83.80 o 
   6   8  10     2633.23     2792.33    115.07 o 
 -15   9  10     4659.67     5165.40    192.46 o 
 -13   9  10     3034.99     3602.15    160.43 o 
 -11   9  10     3656.64     4084.71    159.91 o 
  -9   9  10     3424.89     3895.32    159.66 o 
  -7   9  10     3014.51     3088.58    140.69 o 
  -5   9  10      672.70      766.76     90.46 o 
  -3   9  10     1161.09     1111.70     97.90 o 
  -1   9  10       39.40      -18.45     64.07 o 
   1   9  10       54.42      151.46     69.96 o 
   3   9  10       12.39      -18.20     58.43 o 
   5   9  10      370.76      205.02     69.19 o 
 -12  10  10      583.26      532.53     99.95 o 
 -10  10  10      587.35      551.75     97.64 o 
  -8  10  10     2141.78     2210.85    129.93 o 
  -6  10  10      747.76      540.73     90.21 o 
  -4  10  10     4179.77     3950.68    154.02 o 
  -2  10  10     2253.77     2460.46    127.88 o 
   0  10  10     2681.50     2600.64    132.24 o 
   2  10  10     3067.00     3523.98    186.31 o 
   4  10  10     2954.78     3042.45    144.02 o 
 -11  11  10        0.83      -39.72     85.85 o 
  -9  11  10       14.46      -70.73     82.52 o 
  -7  11  10       27.84       -9.99     79.70 o 
  -5  11  10       81.81       71.24     81.75 o 
  -3  11  10       43.10       31.01     77.65 o 
  -1  11  10       88.46      -44.08     75.86 o 
   1  11  10      235.89      203.22    110.20 o 
  -6  12  10       44.68        7.18     84.83 o 
  -4  12  10       48.47       32.80     88.93 o 
  -2  12  10       28.36       64.07     86.62 o 
 -19   1  11      849.98      687.32    143.26 o 
 -17   1  11     2128.82     2369.74    170.93 o 
 -15   1  11     1221.58     1375.41     85.59 o 
 -13   1  11     7664.04     7373.94    148.12 o 
 -11   1  11      118.36       67.14     47.67 o 
  -9   1  11     5264.57     4983.19    116.86 o 
  -7   1  11       52.79       29.21     28.70 o 
  -5   1  11     6379.03     6337.07     72.27 o 
  -3   1  11       75.91       59.45     24.35 o 
  -1   1  11      776.08      781.11     37.67 o 
   1   1  11      232.31      160.43     30.24 o 
   3   1  11      729.20      646.06     49.72 o 
   5   1  11      133.87      110.97     43.31 o 
   7   1  11      614.33      663.23     59.45 o 
   9   1  11        1.92      -53.30     53.30 o 
 -18   2  11       33.93      -26.91    109.94 o 
 -16   2  11      908.88      607.11    112.76 o 
 -14   2  11      144.52      137.87     56.12 o 
 -12   2  11     8567.22     8770.11    159.40 o 
 -10   2  11     2368.14     2765.42    104.05 o 
  -8   2  11     9353.07     9424.63    114.30 o 
  -6   2  11     6467.15     6220.72     92.00 o 
  -4   2  11    18150.94    18306.98    137.87 o 
  -2   2  11    11762.27    11345.38    104.30 o 
   0   2  11     5782.23     5599.52     77.39 o 
   2   2  11    13689.52    14093.37    147.61 o 
   4   2  11     2783.47     2844.10     78.68 o 
   6   2  11     5490.95     5413.47    107.12 o 
   8   2  11      652.62      591.47     61.51 o 
 -19   3  11     1318.79     1648.34    180.93 o 
 -17   3  11     1953.97     1773.40    165.04 o 
 -15   3  11      154.98      139.41     62.53 o 
 -13   3  11      440.27      415.16     62.79 o 
 -11   3  11      546.13      509.47     60.74 o 
  -9   3  11      772.25      647.08     47.41 o 
  -7   3  11     2676.42     2377.68     71.76 o 
  -5   3  11     4795.33     4754.60     91.49 o 
  -3   3  11     4755.23     4236.16     68.68 o 
  -1   3  11     4217.09     3973.48     73.55 o 
   1   3  11     2734.31     2771.06     64.58 o 
   3   3  11     6991.54     6728.91    106.35 o 
   5   3  11     1209.70     1182.43     62.53 o 
   7   3  11     1907.87     1991.74     80.47 o 
   9   3  11       26.44      -87.90     87.90 o 
 -18   4  11      730.29      633.25    147.36 o 
 -16   4  11     2897.77     2967.11    180.16 o 
 -14   4  11     2414.33     2786.95    108.15 o 
 -12   4  11     4189.29     4021.15    116.60 o 
 -10   4  11    20056.88    19518.89    217.32 o 
  -8   4  11    24593.03    23748.90    224.49 o 
  -6   4  11    19180.49    19473.53    194.25 o 
  -4   4  11    24191.56    24030.29    219.62 o 
  -2   4  11    27032.24    26555.07    193.23 o 
   0   4  11    39773.36    38600.07    260.37 o 
   2   4  11    14598.26    14474.96    153.25 o 
   4   4  11    10108.13    10105.54    134.54 o 
   6   4  11     9693.18     9802.11    155.04 o 
   8   4  11     7976.57     8339.32    153.51 o 
 -17   5  11       56.57      252.94    167.86 o 
 -15   5  11     1127.44      913.35     99.69 o 
 -13   5  11     2265.80     2067.08    110.97 o 
 -11   5  11     5637.65     5335.05    113.27 o 
  -9   5  11     3099.85     2978.38     88.16 o 
  -7   5  11    14317.40    14208.18    168.88 o 
  -5   5  11    14347.54    15013.13    171.19 o 
  -3   5  11     8578.81     9292.13    134.03 o 
  -1   5  11    23232.03    23523.13    182.72 o 
   1   5  11     3604.47     3674.93     83.54 o 
   3   5  11    11643.59    11613.70    157.09 o 
   5   5  11     8182.91     8113.29    140.18 o 
   7   5  11     1419.79     1543.52     84.57 o 
 -18   6  11      644.46      428.23    197.84 o 
 -16   6  11     1280.28     1425.89    214.76 o 
 -14   6  11     1091.72      982.03    123.27 o 
 -12   6  11      215.39      210.40     54.59 o 
 -10   6  11      636.60      691.16     59.45 o 
  -8   6  11       25.38        4.36     42.80 o 
  -6   6  11      833.91      647.85     54.59 o 
  -4   6  11     2777.43     3101.39     98.92 o 
  -2   6  11      991.44      872.60     66.37 o 
   0   6  11      119.73       84.06     39.47 o 
   2   6  11      837.34      770.09     60.74 o 
   4   6  11       12.70        0.77     47.67 o 
   6   6  11       77.90       47.67     55.61 o 
 -17   7  11      124.31       60.99    169.65 o 
 -15   7  11      502.92      395.43    117.63 o 
 -13   7  11      103.76      118.91     64.58 o 
 -11   7  11     1329.13     1323.90     86.36 o 
  -9   7  11     1142.26      977.93     75.09 o 
  -7   7  11     1012.80      848.00     71.50 o 
  -5   7  11     1477.94     1391.30     79.44 o 
  -3   7  11      565.90      520.23     62.27 o 
  -1   7  11     2568.28     2480.19     96.87 o 
   1   7  11      305.49      250.12     51.00 o 
   3   7  11     1341.85     1345.17     82.78 o 
   5   7  11      248.85      265.75     67.66 o 
   7   7  11       98.21      128.14    106.10 o 
 -16   8  11      890.99      925.40    196.30 o 
 -14   8  11      355.00      333.67     79.19 o 
 -12   8  11      900.78     1104.53    104.30 o 
 -10   8  11     2114.92     2065.80    120.96 o 
  -8   8  11      889.10     1094.02     96.10 o 
  -6   8  11     3321.17     3591.38    141.46 o 
  -4   8  11      876.87     1034.57     76.63 o 
  -2   8  11     1714.69     1655.51     87.90 o 
   0   8  11     2277.90     2389.98    100.97 o 
   2   8  11      547.34      615.56     72.52 o 
   4   8  11     1611.17     1565.56     93.28 o 
   6   8  11      103.43      116.09    108.92 o 
 -15   9  11      115.19      214.76    170.16 o 
 -13   9  11      458.64      483.58     98.92 o 
 -11   9  11        2.02      -29.98     75.86 o 
  -9   9  11      162.85      167.35     80.47 o 
  -7   9  11       14.08      -10.76     70.47 o 
  -5   9  11       91.11       88.93     73.29 o 
  -3   9  11      123.95      149.41     74.83 o 
  -1   9  11        5.53       -1.54     67.66 o 
   1   9  11       10.17       11.79     90.72 o 
   3   9  11      301.89      331.87     84.57 o 
 -12  10  11        4.33      -70.47     86.11 o 
 -10  10  11        9.27       20.25     84.57 o 
  -8  10  11      192.06      115.58     83.80 o 
  -6  10  11       64.13      -75.09     75.09 o 
  -4  10  11      957.53     1093.77    107.38 o 
  -2  10  11      148.48       -0.26     75.09 o 
   0  10  11      589.34      509.72     92.26 o 
   2  10  11      225.02       59.97     98.66 o 
 -11  11  11      585.88      611.21    126.34 o 
  -9  11  11     3051.37     2924.05    152.23 o 
  -7  11  11     4623.18     4529.85    173.75 o 
  -5  11  11     4070.13     4324.32    168.63 o 
  -3  11  11     4794.08     4665.16    180.16 o 
  -1  11  11     4090.19     3828.43    165.55 o 
 -18   0  12      196.50       52.28    156.84 o 
 -16   0  12      204.61       64.32    131.21 o 
 -14   0  12      675.64      630.68     99.18 o 
 -12   0  12     2105.11     2032.23    130.19 o 
 -10   0  12      263.60      112.25     74.57 o 
  -8   0  12     1763.37     1676.01    111.22 o 
  -6   0  12     1467.15     1543.52     60.99 o 
  -4   0  12     1050.33     1162.45     58.17 o 
  -2   0  12     1196.76     1128.87     60.99 o 
   0   0  12      138.62       66.12     43.05 o 
   2   0  12       23.12      -49.97     49.97 o 
   4   0  12     1543.11     1322.62     92.00 o 
   6   0  12      431.11      473.59     81.49 o 
   8   0  12      883.82     1191.15    107.63 o 
 -19   1  12     2529.47     2584.49    195.53 o 
 -17   1  12     1863.88     1929.98    132.24 o 
 -15   1  12    11373.75    10763.64    189.90 o 
 -13   1  12     9168.61     9050.47    167.60 o 
 -11   1  12    13547.31    13790.46    205.79 o 
  -9   1  12    20050.86    19883.56    238.84 o 
  -7   1  12    16631.22    16097.41    154.79 o 
  -5   1  12    18252.08    18190.12    135.31 o 
  -3   1  12    16936.55    16696.83    132.49 o 
  -1   1  12     8107.92     8047.68     93.28 o 
   1   1  12     6135.62     6487.76     87.39 o 
   3   1  12     2569.21     2726.21     78.68 o 
   5   1  12     2449.03     2487.11     82.01 o 
   7   1  12       67.81       23.06     52.02 o 
 -18   2  12     2648.81     2518.63    188.36 o 
 -16   2  12     1463.30     1429.22    110.45 o 
 -14   2  12     3076.56     3277.96    116.09 o 
 -12   2  12     3958.24     3960.93    118.40 o 
 -10   2  12    10058.99     9742.15    165.81 o 
  -8   2  12     6538.55     6327.85     97.64 o 
  -6   2  12    10242.95    10234.19    122.24 o 
  -4   2  12     6092.41     6180.75     78.42 o 
  -2   2  12     6895.12     6791.70     85.08 o 
   0   2  12     3475.57     3561.14     68.42 o 
   2   2  12     4304.38     4380.44     90.21 o 
   4   2  12      129.71       87.90     44.08 o 
   6   2  12     1030.70      982.80     66.12 o 
   8   2  12        5.30      -42.80     53.56 o 
 -19   3  12      403.74      271.65    197.59 o 
 -17   3  12      136.55       64.84    105.07 o 
 -15   3  12      383.70      406.19     69.71 o 
 -13   3  12     2114.77     2166.52     97.90 o 
 -11   3  12     3171.89     3282.83    109.68 o 
  -9   3  12      914.89      771.89     50.74 o 
  -7   3  12     2808.93     2916.37     75.86 o 
  -5   3  12     1663.55     1757.51     62.53 o 
  -3   3  12     5934.48     6059.27     80.73 o 
  -1   3  12      316.20      283.95     33.57 o 
   1   3  12     1099.92     1028.42     50.49 o 
   3   3  12     1131.34     1029.18     58.94 o 
   5   3  12      394.01      376.21     52.54 o 
   7   3  12       36.25       -1.03     52.02 o 
 -18   4  12      326.61      188.36    127.11 o 
 -16   4  12     1774.08     1844.13    123.78 o 
 -14   4  12     1262.64     1256.75     87.13 o 
 -12   4  12     1581.04     1464.33     86.62 o 
 -10   4  12     1202.79     1109.91     65.09 o 
  -8   4  12     1542.05     1468.69     67.66 o 
  -6   4  12     2284.28     2633.44     80.98 o 
  -4   4  12     3242.53     3420.71     87.13 o 
  -2   4  12       22.04       26.91     31.52 o 
   0   4  12     4584.66     4479.36     80.98 o 
   2   4  12      252.27      228.85     44.33 o 
   4   4  12     1429.41     1541.98     75.86 o 
   6   4  12      355.25      413.37     62.79 o 
 -17   5  12     3163.78     3728.49    295.74 o 
 -15   5  12     4917.86     4999.08    143.26 o 
 -13   5  12     9688.25    10029.42    182.47 o 
 -11   5  12    16018.56    16271.93    197.33 o 
  -9   5  12     4875.17     4784.58    106.87 o 
  -7   5  12    20863.56    20886.10    216.04 o 
  -5   5  12     8608.61     8537.16    132.24 o 
  -3   5  12    22575.07    22623.87    224.75 o 
  -1   5  12     2032.25     2056.32     64.32 o 
   1   5  12    10468.19    10494.82    147.87 o 
   3   5  12     3793.90     3724.13    100.71 o 
   5   5  12     2761.35     2718.01     97.13 o 
   7   5  12      838.97      997.41    121.22 o 
 -16   6  12     1979.78     1993.79    161.71 o 
 -14   6  12     1047.81     1390.78    117.88 o 
 -12   6  12     1160.75     1391.55     98.15 o 
 -10   6  12     4841.62     5051.62    113.53 o 
  -8   6  12     3145.82     3137.53     93.54 o 
  -6   6  12     6664.45     6634.60    121.47 o 
  -4   6  12     3104.87     3428.65    107.12 o 
  -2   6  12      528.07      565.33     62.02 o 
   0   6  12     5470.95     5524.44    131.21 o 
   2   6  12      543.13      616.08     60.48 o 
   4   6  12      379.07      305.48     58.94 o 
   6   6  12       43.14       67.40     60.22 o 
 -15   7  12     1676.02     1489.19    148.89 o 
 -13   7  12     3016.36     3445.56    184.77 o 
 -11   7  12     4691.50     4815.33    132.75 o 
  -9   7  12     5458.86     5215.63    132.49 o 
  -7   7  12     4310.09     4328.42    121.22 o 
  -5   7  12     3645.24     4102.13    118.91 o 
  -3   7  12     7098.65     7437.24    150.17 o 
  -1   7  12     2856.64     2846.40    106.10 o 
   1   7  12      905.71      902.84     89.69 o 
   3   7  12      245.30      246.79     65.86 o 
   5   7  12      780.39      655.54     80.47 o 
 -14   8  12     3739.89     3181.61    275.49 o 
 -12   8  12     1966.07     1738.80    120.45 o 
 -10   8  12     5735.86     5367.60    167.60 o 
  -8   8  12     4798.20     4533.95    158.89 o 
  -6   8  12     5641.31     5456.78    164.27 o 
  -4   8  12     2607.86     2583.21    105.07 o 
  -2   8  12     3845.81     3799.48    123.27 o 
   0   8  12     2152.88     1717.02     94.82 o 
   2   8  12      947.07      791.37     95.08 o 
   4   8  12       75.34       53.05     68.17 o 
 -13   9  12      272.86      274.47     95.08 o 
 -11   9  12       93.27      136.59     87.13 o 
  -9   9  12      546.60      469.23     92.51 o 
  -7   9  12      152.32       58.17     77.39 o 
  -5   9  12      394.27      335.46     84.31 o 
  -3   9  12       19.89      -73.04     73.04 o 
  -1   9  12        3.56        6.41     73.55 o 
   1   9  12       25.92       -6.15     91.49 o 
   3   9  12      120.32      -31.01    134.80 o 
 -12  10  12     4354.69     4473.47    179.13 o 
 -10  10  12     4557.38     5177.96    184.52 o 
  -8  10  12     2571.57     2807.96    147.61 o 
  -6  10  12     5843.03     5900.90    185.28 o 
  -4  10  12     3056.49     2648.31    140.44 o 
  -2  10  12     3696.70     3701.07    158.89 o 
   0  10  12     2547.20     2649.59    179.13 o 
  -9  11  12      319.68      156.58    109.94 o 
  -7  11  12       16.37      -38.44     88.16 o 
  -5  11  12      239.17      148.89     94.31 o 
  -3  11  12      422.24      377.23     93.80 o 
 -19   1  13      156.31       16.91    119.68 o 
 -17   1  13      265.82      217.32    108.40 o 
 -15   1  13      511.14      590.70     74.57 o 
 -13   1  13      176.42       10.25     56.89 o 
 -11   1  13      379.45      443.86     63.04 o 
  -9   1  13      946.70      904.12     69.71 o 
  -7   1  13     6196.75     5981.88    130.95 o 
  -5   1  13       16.74       12.56     34.08 o 
  -3   1  13     3303.91     3487.59     67.40 o 
  -1   1  13     3874.13     3798.96     71.76 o 
   1   1  13     2170.14     2275.43     72.78 o 
   3   1  13     3409.32     3395.08     89.95 o 
   5   1  13      836.46      823.40     64.32 o 
   7   1  13     2844.50     3039.12    101.74 o 
 -18   2  13     2387.12     2130.38    178.11 o 
 -16   2  13     9013.01     8848.79    184.26 o 
 -14   2  13     1805.49     1778.78     97.38 o 
 -12   2  13    13228.32    13499.85    207.58 o 
 -10   2  13     1929.94     2015.32     91.23 o 
  -8   2  13    10102.07     9885.40    167.60 o 
  -6   2  13     3328.09     3168.79     76.37 o 
  -4   2  13      615.44      436.69     44.59 o 
  -2   2  13     1505.24     1354.14     49.20 o 
   0   2  13       39.47       20.76     34.08 o 
   2   2  13      138.98      165.81     44.33 o 
   4   2  13      230.07      167.60     49.97 o 
   6   2  13      730.72      731.14     66.63 o 
 -19   3  13      802.58      745.49    226.80 o 
 -17   3  13      471.27      284.20    117.63 o 
 -15   3  13     2169.37     2030.69    104.05 o 
 -13   3  13     1206.50     1330.56     87.90 o 
 -11   3  13     2038.38     2036.33     94.05 o 
  -9   3  13      986.81      738.57     68.94 o 
  -7   3  13      224.34      159.91     40.49 o 
  -5   3  13       21.76       -2.05     35.88 o 
  -3   3  13        2.32       43.05     37.93 o 
  -1   3  13      726.00      771.12     44.33 o 
   1   3  13     1015.83      961.02     57.15 o 
   3   3  13     1864.82     1815.42     73.04 o 
   5   3  13     1530.90     1599.39     77.14 o 
 -18   4  13     6234.11     6718.92    270.62 o 
 -16   4  13    10841.89    11563.46    192.46 o 
 -14   4  13    11410.46    11715.95    206.55 o 
 -12   4  13    13861.24    13756.89    213.73 o 
 -10   4  13     7851.22     7990.02    159.91 o 
  -8   4  13    19649.33    19236.22    206.30 o 
  -6   4  13     7537.13     7655.59    126.60 o 
  -4   4  13     6065.63     6045.18    114.81 o 
  -2   4  13     2996.18     3055.26     90.21 o 
   0   4  13     2193.91     2213.67     67.66 o 
   2   4  13       42.02        3.59     43.05 o 
   4   4  13      348.81      340.33     58.94 o 
   6   4  13        8.83      -41.77     58.69 o 
 -17   5  13     3321.20     3559.61    202.97 o 
 -15   5  13     4235.89     4387.87    140.95 o 
 -13   5  13     5815.54     5850.41    148.12 o 
 -11   5  13     5703.27     5654.62    159.91 o 
  -9   5  13    12293.59    11995.54    166.06 o 
  -7   5  13      441.79      536.63     56.64 o 
  -5   5  13     5646.97     5932.93    116.60 o 
  -3   5  13     1502.40     1731.88     76.37 o 
  -1   5  13      808.37      776.76     69.45 o 
   1   5  13       49.83      -46.13     46.13 o 
   3   5  13       61.04       89.44     51.77 o 
   5   5  13      172.09       91.23     58.94 o 
 -16   6  13       82.57       16.40    105.33 o 
 -14   6  13       17.81      -62.79     62.79 o 
 -12   6  13      140.42       -3.08     71.50 o 
 -10   6  13      422.65      390.30     58.69 o 
  -8   6  13      177.15      116.09     49.72 o 
  -6   6  13       48.17       51.51     46.90 o 
  -4   6  13     2256.40     2008.91     91.75 o 
  -2   6  13      886.26      653.75     70.47 o 
   0   6  13     1490.54     1673.45    105.84 o 
   2   6  13      914.65     1068.65     77.91 o 
   4   6  13     1357.60     1316.46     82.52 o 
 -15   7  13     1044.71     1095.56    117.37 o 
 -13   7  13     1274.31     1254.19    131.72 o 
 -11   7  13      316.86      145.05     79.44 o 
  -9   7  13     1256.82     1197.30     88.16 o 
  -7   7  13      178.29       80.98     60.74 o 
  -5   7  13     1225.19     1180.13     82.52 o 
  -3   7  13      391.75      291.38     64.32 o 
  -1   7  13      183.07       84.06     60.74 o 
   1   7  13      536.08      311.63     81.75 o 
   3   7  13        2.94       20.25     63.81 o 
 -14   8  13     2232.44     2481.22    260.63 o 
 -12   8  13      205.56      398.76     90.72 o 
 -10   8  13     1592.67     1620.15    117.63 o 
  -8   8  13     1134.21     1213.19    107.89 o 
  -6   8  13     1252.83     1173.47    103.79 o 
  -4   8  13     2236.50     2336.42    105.84 o 
  -2   8  13       59.41      -32.29     62.27 o 
   0   8  13     1336.86     1430.51    109.94 o 
   2   8  13      419.55      498.45     92.26 o 
 -13   9  13      840.24      754.72    113.78 o 
 -11   9  13       12.12      164.78    113.02 o 
  -9   9  13        3.02      -61.51     75.86 o 
  -7   9  13        8.76        3.59     77.39 o 
  -5   9  13      379.99      342.89     89.18 o 
  -3   9  13       84.41      -17.43     79.19 o 
  -1   9  13     1390.44     1386.94    114.81 o 
   1   9  13      214.83      168.37    144.28 o 
 -10  10  13        6.08      -61.25     84.57 o 
  -8  10  13      221.50      254.22     92.00 o 
  -6  10  13      199.75      163.24     88.16 o 
  -4  10  13        5.26      -79.96     79.96 o 
  -2  10  13      496.03      599.93    103.02 o 
 -18   0  14      197.94       49.20    162.22 o 
 -16   0  14        7.22        1.54     94.56 o 
 -14   0  14      185.91      136.08     88.93 o 
 -12   0  14    10164.47     9253.95    250.89 o 
 -10   0  14     2803.49     2812.83    150.69 o 
  -8   0  14     6825.89     6607.95    200.92 o 
  -6   0  14     8473.27     8584.83    225.01 o 
  -4   0  14    25391.83    26574.54    265.75 o 
  -2   0  14    10867.66    11682.12    170.16 o 
   0   0  14    17281.17    17593.78    253.45 o 
   2   0  14     9869.17     9990.99    203.74 o 
   4   0  14    10984.03    11386.64    226.03 o 
   6   0  14     7850.11     8232.71    208.35 o 
 -19   1  14     3277.77     3547.82    313.16 o 
 -17   1  14     2147.68     2035.56    130.95 o 
 -15   1  14     2138.26     2086.56    107.63 o 
 -13   1  14     1328.21     1257.27     89.69 o 
 -11   1  14     2261.46     2460.72    103.79 o 
  -9   1  14      369.36      243.71     58.69 o 
  -7   1  14      515.62      598.14     65.35 o 
  -5   1  14        5.38        6.66     37.67 o 
  -3   1  14      962.39     1019.70     47.15 o 
  -1   1  14     1545.78     1730.86     57.66 o 
   1   1  14     1229.97     1077.62     62.02 o 
   3   1  14     4788.33     4697.19    105.84 o 
   5   1  14      248.05      333.15     60.74 o 
 -18   2  14      821.29      541.50    134.03 o 
 -16   2  14      542.39      522.02     81.75 o 
 -14   2  14      217.19      261.14     69.45 o 
 -12   2  14     3216.62     3248.49    118.65 o 
 -10   2  14     1120.64     1000.23     77.65 o 
  -8   2  14      283.91      217.83     57.15 o 
  -6   2  14      587.94      527.66     48.18 o 
  -4   2  14      131.03       97.38     41.52 o 
  -2   2  14      514.54      451.04     41.26 o 
   0   2  14     3319.98     3465.81     87.90 o 
   2   2  14      593.31      544.32     56.12 o 
   4   2  14      400.99      302.40     57.66 o 
   6   2  14     1464.37     1414.62    114.30 o 
 -17   3  14      257.46      324.70     93.80 o 
 -15   3  14      199.44      254.22     72.01 o 
 -13   3  14       51.97       74.06     61.25 o 
 -11   3  14        0.22        7.43     55.35 o 
  -9   3  14      358.07      207.07     59.97 o 
  -7   3  14       63.03       65.86     40.49 o 
  -5   3  14       72.17       86.88     41.77 o 
  -3   3  14      542.14      441.81     50.49 o 
  -1   3  14      228.24      234.23     38.44 o 
   1   3  14      224.34      139.92     47.67 o 
   3   3  14      601.30      592.24     63.04 o 
   5   3  14      260.56      201.43     59.71 o 
 -18   4  14      331.40      387.99    180.16 o 
 -16   4  14      868.18     1067.88     96.36 o 
 -14   4  14      853.91      832.62     83.54 o 
 -12   4  14     1217.08     1149.12     86.36 o 
 -10   4  14     1544.00     1374.38     88.16 o 
  -8   4  14     1116.17     1081.46     62.79 o 
  -6   4  14     2511.05     2580.39     81.49 o 
  -4   4  14      423.51      535.86     53.56 o 
  -2   4  14     3140.60     3385.60     91.75 o 
   0   4  14      346.55      339.30     46.90 o 
   2   4  14     1385.45     1278.54     75.60 o 
   4   4  14      198.38      256.27     63.56 o 
 -17   5  14     4449.67     4406.33    175.80 o 
 -15   5  14     2344.78     2647.02    131.47 o 
 -13   5  14     3216.64     3676.72    131.98 o 
 -11   5  14     4594.72     4588.28    135.82 o 
  -9   5  14     2104.82     2239.81     87.64 o 
  -7   5  14     3688.85     3687.49    102.25 o 
  -5   5  14     1192.85      999.71     67.91 o 
  -3   5  14      487.27      514.34     59.45 o 
  -1   5  14      993.63      793.16     74.32 o 
   1   5  14      503.58      558.67     87.64 o 
   3   5  14       78.45       12.81     57.66 o 
 -16   6  14       96.61      131.98     91.23 o 
 -14   6  14      578.08      544.06     80.47 o 
 -12   6  14       56.04      -49.97     69.45 o 
 -10   6  14      374.57      272.67     57.66 o 
  -8   6  14       27.23       37.93     51.25 o 
  -6   6  14     1137.34      976.91     78.16 o 
  -4   6  14       66.79       73.81     57.66 o 
  -2   6  14     3143.36     3247.98    117.63 o 
   0   6  14     1752.30     1655.26    111.22 o 
   2   6  14      720.95      679.63     93.54 o 
 -15   7  14      266.47      335.46     99.43 o 
 -13   7  14       68.37      106.35     99.69 o 
 -11   7  14      217.58      192.97    153.51 o 
  -9   7  14       55.81        4.61     62.79 o 
  -7   7  14      411.47      355.70     68.94 o 
  -5   7  14     2408.11     2080.67    101.74 o 
  -3   7  14      154.12       74.32     66.37 o 
  -1   7  14     4050.98     3772.31    150.94 o 
   1   7  14      796.48      622.48     96.10 o 
 -14   8  14      734.71      786.24    202.97 o 
 -12   8  14       39.57       24.60    162.73 o 
 -10   8  14       82.38      -52.54     79.70 o 
  -8   8  14      187.43      123.01     81.75 o 
  -6   8  14       11.32      157.86     84.83 o 
  -4   8  14     4014.46     4171.84    134.80 o 
  -2   8  14      115.74      143.77     74.06 o 
   0   8  14     3061.35     3154.70    148.89 o 
 -11   9  14      628.20      632.48    106.87 o 
  -9   9  14     1261.14     1068.91    114.55 o 
  -7   9  14     2994.67     3088.58    151.71 o 
  -5   9  14     1379.54     1586.57    123.78 o 
  -3   9  14     4938.84     4919.89    175.55 o 
  -1   9  14     1818.66     2121.16    171.45 o 
  -8  10  14      344.09      154.28    114.55 o 
  -6  10  14      258.21      221.67     97.90 o 
  -4  10  14      237.00      223.47    166.06 o 
 -17   1  15     1174.75     1207.29    102.25 o 
 -15   1  15     5389.16     5323.52    151.71 o 
 -13   1  15     1053.13     1094.79     90.72 o 
 -11   1  15     4871.19     4734.61    133.77 o 
  -9   1  15     6166.34     6042.62    145.05 o 
  -7   1  15     7117.84     7349.09    155.04 o 
  -5   1  15     6380.53     6835.26    151.20 o 
  -3   1  15     3695.63     3791.02     92.77 o 
  -1   1  15     7341.70     7585.37    112.25 o 
   1   1  15     2377.12     2491.47     85.85 o 
   3   1  15     3066.24     3324.86    114.30 o 
 -18   2  15       25.88     -104.30    109.94 o 
 -16   2  15      290.07      114.30     74.06 o 
 -14   2  15       20.51      -33.57     65.09 o 
 -12   2  15      329.12      222.19     67.40 o 
 -10   2  15     1374.92     1237.28     87.64 o 
  -8   2  15      445.00      384.66     65.86 o 
  -6   2  15     2993.83     3100.11    115.83 o 
  -4   2  15       65.27      137.11     46.13 o 
  -2   2  15     8267.93     8607.12    132.24 o 
   0   2  15       63.83       46.64     46.13 o 
   2   2  15     2053.47     2055.55     84.06 o 
   4   2  15      179.53      211.68     61.25 o 
 -17   3  15      107.58       78.16     77.91 o 
 -15   3  15     4025.96     4149.29    142.49 o 
 -13   3  15     3444.02     3434.55    128.90 o 
 -11   3  15     7609.73     7477.22    165.04 o 
  -9   3  15     4563.99     4391.97    129.93 o 
  -7   3  15    10740.37    10693.42    186.82 o 
  -5   3  15     9909.45    10070.94    141.21 o 
  -3   3  15    13696.47    14219.20    169.65 o 
  -1   3  15     2579.82     2797.71     96.87 o 
   1   3  15     7619.17     7763.48    130.95 o 
   3   3  15     3903.13     4202.08    109.68 o 
 -16   4  15      301.43      322.90     80.98 o 
 -14   4  15       29.83       -8.20     65.09 o 
 -12   4  15       43.96       -4.10     62.53 o 
 -10   4  15      521.04      513.31     72.52 o 
  -8   4  15     1126.31      997.15     82.26 o 
  -6   4  15     1613.98     1497.65     72.01 o 
  -4   4  15     1266.30     1300.83     68.94 o 
  -2   4  15      216.53      176.31     52.02 o 
   0   4  15     4574.68     4564.44    132.24 o 
   2   4  15      223.70      129.42     59.20 o 
 -17   5  15       25.18      -48.69     93.80 o 
 -15   5  15        3.03      -34.08     70.99 o 
 -13   5  15      342.67      349.04     76.11 o 
 -11   5  15     1171.10     1012.53     88.41 o 
  -9   5  15      624.40      552.26     75.60 o 
  -7   5  15     2359.70     2202.65     88.41 o 
  -5   5  15     1260.51     1064.29     76.11 o 
  -3   5  15     3353.96     3555.76    111.73 o 
  -1   5  15     1522.46     1516.61     96.36 o 
   1   5  15     1007.37     1073.01    103.53 o 
   3   5  15      942.62     1063.53    124.55 o 
 -16   6  15      599.37      494.60    103.79 o 
 -14   6  15     3132.02     3311.28    133.52 o 
 -12   6  15     2501.16     2527.86    118.65 o 
 -10   6  15     5741.23     5519.57    168.88 o 
  -8   6  15     3931.80     3937.35    126.85 o 
  -6   6  15     5789.08     5804.28    143.26 o 
  -4   6  15     5770.94     5527.26    141.46 o 
  -2   6  15     4594.82     4845.32    140.44 o 
   0   6  15     3821.92     4289.72    162.48 o 
   2   6  15     2162.17     2547.33    246.28 o 
 -15   7  15      100.00       72.01     93.80 o 
 -13   7  15      164.75        0.26    162.48 o 
 -11   7  15       42.88      118.65    157.35 o 
  -9   7  15      253.55      287.02     72.78 o 
  -7   7  15        2.84      -28.19     63.56 o 
  -5   7  15       74.52        6.66     67.14 o 
  -3   7  15       62.59       38.44     69.45 o 
  -1   7  15       86.89       41.00     82.78 o 
   1   7  15        9.55      -44.08    144.79 o 
 -12   8  15     1026.99     1050.20    225.77 o 
 -10   8  15       27.84      -80.73     80.73 o 
  -8   8  15     1167.63     1261.11    116.35 o 
  -6   8  15       13.87      -24.86     84.06 o 
  -4   8  15      494.69      436.43     80.21 o 
  -2   8  15       81.64       97.13     87.39 o 
  -9   9  15     1518.79     1863.09    146.07 o 
  -7   9  15     1313.25     1300.06    121.73 o 
  -5   9  15     1378.77     1564.02    127.88 o 
  -3   9  15     1656.94     1632.45    216.55 o 
 -18   0  16     5945.20     6388.07    351.09 o 
 -16   0  16    11713.95    12136.23    321.62 o 
 -14   0  16     8917.71     8958.47    271.39 o 
 -12   0  16    22906.68    22686.65    420.03 o 
 -10   0  16    10380.36    10362.07    273.18 o 
  -8   0  16    25773.92    25990.76    438.74 o 
  -6   0  16    15997.00    17087.90    344.68 o 
  -4   0  16     8783.59    10009.95    261.91 o 
  -2   0  16    10604.16    11625.48    186.57 o 
   0   0  16     4980.05     5405.53    161.19 o 
   2   0  16     4248.50     4538.05    162.73 o 
 -17   1  16      255.94      241.41     83.80 o 
 -15   1  16     2251.17     2125.51    117.88 o 
 -13   1  16     1276.17     1209.09     96.36 o 
 -11   1  16     4632.26     4405.81    138.39 o 
  -9   1  16     1249.16     1156.04     87.90 o 
  -7   1  16     1560.93     1663.46     96.61 o 
  -5   1  16     4725.27     4653.88    135.05 o 
  -3   1  16      343.22      321.88     54.07 o 
  -1   1  16      933.91     1019.45     65.61 o 
   1   1  16       57.82       42.03     52.02 o 
   3   1  16       35.49       38.44     58.17 o 
 -16   2  16      691.24      589.42     88.93 o 
 -14   2  16     2152.40     2162.93    117.12 o 
 -12   2  16     1041.78     1077.62     92.00 o 
 -10   2  16     1770.99     1698.05     99.43 o 
  -8   2  16     5037.91     4875.05    137.11 o 
  -6   2  16      166.92       95.59     63.30 o 
  -4   2  16     1751.56     1865.65     77.91 o 
  -2   2  16      848.58      849.28     64.58 o 
   0   2  16      176.20      118.40     52.28 o 
   2   2  16      117.08       58.69     56.89 o 
 -17   3  16      371.30      130.44     83.03 o 
 -15   3  16      261.92      189.38     78.42 o 
 -13   3  16       65.70      -34.34     65.61 o 
 -11   3  16     1061.15      992.28     88.16 o 
  -9   3  16      402.17      255.25     67.66 o 
  -7   3  16      280.56      138.39     62.79 o 
  -5   3  16       92.71      -20.25     47.15 o 
  -3   3  16      250.64      206.04     54.07 o 
  -1   3  16      138.14      117.37     66.12 o 
   1   3  16       86.64      -66.89     66.89 o 
 -16   4  16     1348.39     1152.19    103.02 o 
 -14   4  16      345.11      369.29     81.49 o 
 -12   4  16     1128.28      973.57     90.98 o 
 -10   4  16     1393.32     1470.74     97.64 o 
  -8   4  16     1706.38     1645.77     99.18 o 
  -6   4  16      660.06      647.34     60.99 o 
  -4   4  16      395.40      412.85     58.17 o 
  -2   4  16     1653.94     1652.95     90.21 o 
   0   4  16      194.36       46.39     80.73 o 
   2   4  16      549.12      291.38    110.97 o 
 -15   5  16      241.91      264.73     81.75 o 
 -13   5  16      266.30      314.19     78.93 o 
 -11   5  16       44.36       30.50     68.68 o 
  -9   5  16      487.58      570.72     80.98 o 
  -7   5  16      256.79      226.29     56.12 o 
  -5   5  16      333.72      413.11     60.48 o 
  -3   5  16      165.62      155.30     61.76 o 
  -1   5  16      286.01      174.26     85.08 o 
   1   5  16     1249.86     1256.24    139.92 o 
 -14   6  16     1882.76     1755.20    114.30 o 
 -12   6  16     1596.29     1502.77    104.56 o 
 -10   6  16     3061.61     3062.18    129.16 o 
  -8   6  16     2008.19     2004.04    106.10 o 
  -6   6  16     2649.22     2483.78    114.04 o 
  -4   6  16     1256.31     1406.16    105.07 o 
  -2   6  16      689.03      546.63     86.88 o 
   0   6  16      410.46      298.04     93.03 o 
 -13   7  16     2533.10     2890.48    200.40 o 
 -11   7  16     2834.15     2756.96    180.41 o 
  -9   7  16     3079.38     2847.68    176.57 o 
  -7   7  16     2282.61     2210.85    114.04 o 
  -5   7  16     1873.55     2030.44    113.27 o 
  -3   7  16     1961.34     1853.35    110.71 o 
  -8   8  16     4111.60     3979.12    171.96 o 
  -6   8  16     1226.73     1267.26    120.19 o 
  -4   8  16     1461.78     1642.19    110.20 o 
 -17   1  17     1841.59     2108.34    180.41 o 
 -15   1  17     2462.13     2672.65    127.88 o 
 -13   1  17     1362.60     1578.12    106.87 o 
 -11   1  17     6615.08     6650.49    166.06 o 
  -9   1  17     1444.28     1638.08    101.74 o 
  -7   1  17     1400.65     1613.74    100.97 o 
  -5   1  17     1078.95     1336.45     94.82 o 
  -3   1  17     1941.86     2019.42    106.61 o 
  -1   1  17      486.50      501.27     77.14 o 
   1   1  17      103.24       18.71     57.40 o 
 -16   2  17     1005.64     1014.32    102.25 o 
 -14   2  17      456.76      450.01     86.36 o 
 -12   2  17        8.17       -8.71     68.17 o 
 -10   2  17      310.41      364.93     75.34 o 
  -8   2  17      154.97      191.43     70.47 o 
  -6   2  17        5.56      -45.10     64.84 o 
  -4   2  17      182.49       33.57     67.14 o 
  -2   2  17      250.05      200.15     70.22 o 
   0   2  17      659.36      645.03     85.08 o 
 -15   3  17     4929.24     5380.41    166.06 o 
 -13   3  17     3361.72     3308.20    136.34 o 
 -11   3  17     6462.39     6237.64    167.35 o 
  -9   3  17      575.59      613.26     80.73 o 
  -7   3  17     3590.90     3761.55    132.49 o 
  -5   3  17      493.28      487.17     80.47 o 
  -3   3  17      176.27      211.17     59.45 o 
  -1   3  17       42.14       64.32     70.73 o 
 -14   4  17     1138.97     1008.68     97.90 o 
 -12   4  17      158.78       59.71     74.06 o 
 -10   4  17       31.61      -52.28     66.37 o 
  -8   4  17      250.36      189.64     72.52 o 
  -6   4  17      824.65      758.82     84.83 o 
  -4   4  17      133.45      134.29     57.92 o 
  -2   4  17      983.70     1108.12     93.80 o 
   0   4  17     1733.48     1816.96    162.22 o 
 -15   5  17      741.19      719.61     98.15 o 
 -13   5  17      262.71      337.77     84.06 o 
 -11   5  17      927.71      952.30     95.08 o 
  -9   5  17       88.78       34.60     70.73 o 
  -7   5  17       10.99       67.91     71.24 o 
  -5   5  17        0.09      -35.88     62.02 o 
  -3   5  17      407.53      386.97     84.57 o 
  -1   5  17      149.29      130.19    108.66 o 
 -12   6  17     2116.58     2019.93    120.45 o 
 -10   6  17     1668.26     1496.88    125.57 o 
  -8   6  17     2304.61     2408.44    145.82 o 
  -6   6  17      763.14      617.61     79.19 o 
  -4   6  17      858.68      935.13     86.11 o 
 -11   7  17       11.83      -62.53    147.61 o 
  -9   7  17       26.33      -15.89    109.43 o 
  -7   7  17       98.24      -28.19     78.68 o 
  -5   7  17        2.54       70.47     77.91 o 
 -16   0  18     3596.31     3850.22    308.04 o 
 -14   0  18     4690.42     5077.76    234.74 o 
 -12   0  18      275.12      250.63    114.30 o 
 -10   0  18      405.71      294.20    114.55 o 
  -8   0  18      612.12      723.71    125.06 o 
  -6   0  18       25.15       37.67    103.53 o 
  -4   0  18      303.53      287.79    113.53 o 
  -2   0  18     2936.85     2578.86    256.53 o 
 -15   1  18      347.13      204.76     84.83 o 
 -13   1  18       49.87      -25.37     75.09 o 
 -11   1  18      524.02      431.56     84.31 o 
  -9   1  18      874.20      811.87     89.95 o 
  -7   1  18     2047.40     2151.91    115.07 o 
  -5   1  18     2410.15     2605.25    122.75 o 
  -3   1  18     2956.06     2838.20    181.95 o 
  -1   1  18      981.43     1416.92    217.57 o 
 -14   2  18      494.03      417.21     89.18 o 
 -12   2  18      419.00      332.13     83.54 o 
 -10   2  18      892.59     1041.49     96.61 o 
  -8   2  18       66.79       40.49     71.76 o 
  -6   2  18     2139.49     2089.12    118.40 o 
  -4   2  18      405.83      444.12     82.01 o 
  -2   2  18      568.59      591.47     84.83 o 
 -15   3  18      537.90      314.44     90.21 o 
 -13   3  18      395.58      316.75     86.62 o 
 -11   3  18        6.50      -72.01     72.01 o 
  -9   3  18      255.37      362.62     83.54 o 
  -7   3  18       91.80      137.36     75.34 o 
  -5   3  18      110.57      106.87     76.63 o 
  -3   3  18      668.34      762.41     81.49 o 
 -14   4  18      440.76      384.92    105.84 o 
 -12   4  18      680.38      672.20     94.82 o 
 -10   4  18      367.05      337.00     85.08 o 
  -8   4  18      545.42      470.77     87.64 o 
  -6   4  18      222.22      139.92     77.91 o 
  -4   4  18      692.85      752.16     76.11 o 
 -13   5  18     1412.25     1221.64    151.20 o 
 -11   5  18      911.70      852.10     98.92 o 
  -9   5  18     1967.73     2127.31    120.45 o 
  -7   5  18     1234.94     1065.06    102.51 o 
  -5   5  18     2971.99     3106.01    120.70 o 
 -10   6  18      106.93     -117.63    146.07 o 
  -8   6  18       68.87       36.39    109.43 o 
  -6   6  18      415.32      448.47    104.81 o 
 -13   1  19        8.67      -41.00     78.16 o 
 -11   1  19      627.96      706.28     96.10 o 
  -9   1  19        2.23      -19.48     76.63 o 
  -7   1  19      129.90      164.27     79.70 o 
  -5   1  19      354.70      362.88     88.93 o 
 -12   2  19     1658.15     1602.21    116.86 o 
 -10   2  19     2559.03     2333.35    127.11 o 
  -8   2  19     2862.63     2707.50    131.72 o 
  -6   2  19     2332.72     2130.89    124.55 o 
  -4   2  19      903.02      903.10    146.33 o 
 -13   3  19      204.13      417.21    179.90 o 
 -11   3  19     1246.86     1195.50    107.89 o 
  -9   3  19      308.51      253.71     83.54 o 
  -7   3  19      745.09      841.85     99.43 o 
  -5   3  19     1880.88     1818.50    143.26 o 
 -10   4  19     5604.54     5590.81    237.31 o 
  -8   4  19     4570.62     5386.31    172.21 o 
  -6   4  19     3353.65     4044.73    180.67 o 
  -8   0  20      101.77      162.73    183.75 o 
                                                 
